# Supplementary material for: GC-MS, LC-MS, and network pharmacology analysis to investigate the chemical profiles and potential pharmacological activities in flower buds and flowers of Lonicera japonica Thunb
Source: PLoS One. 2025 Apr 23;20(4):e0320293. doi: 10.1371/journal.pone.0320293 (PMC12017498; doi:10.1371/journal.pone.0320293)
Supplement: S1 Table — (XLSX) [file pone.0320293.s001.xlsx]

## Sheet: Table S1
S1 Table Detailed information of identified compounds by GC-MS
Name	Similarity	R.T. (minutes)	Count	CAS	QC_1	QC_2	QC_3	QC_4	QC_5	Flower bud 1	Flower bud 2	Flower bud 3	Flower bud 4	Flower bud 5	Flower bud 6	Flower-1	Flower-2	Flower-3	Flower-4	Flower-5	Flower-6
2-hydroxypyridine	895.529	7.16494	17	142-08-5	3.52391	3.39934	3.31367	3.40058	3.53447	4.59809	4.56154	4.46167	4.95006	4.93291	4.31866	3.30147	3.85655	3.82293	3.94664	4.12027	4.06904
Pyruvic acid	737.235	7.2931	17	127-17-3	0.0104901	0.00946951	0.00897316	0.00896792	0.00882451	0.00282283	0.00707925	0.00433126	0.00388295	0.00799842	0.00333444	0.015868	0.0160415	0.0120844	0.0164774	0.0116075	0.0132137
Glycolic acid	904	7.66361	17	79-14-1	0.0724555	0.0776809	0.0807079	0.0799768	0.0873916	0.0952665	0.0570798	0.0796525	0.0738128	0.0729461	0.113579	0.075809	0.0785287	0.084619	0.0707439	0.0818259	0.106713
L-Alanine	956.588	8.04847	17	56-41-7	0.22358	0.177775	0.173713	0.230773	0.21719	0.706769	0.880802	0.608552	0.832712	0.822523	0.571782	2.66911	2.93246	6.09123	4.23955	3.63904	2.91827
Oxalic acid	730.333	8.4168	15	144-62-7	0.0204789	0.027096	0.0160036	0.0240285	0.047652	0.0108776	9.90895e-05	9.79272e-05	0.0636586	0.0592264	0.026983	0.0307826	0.0319989	0.0263625	0.0326761	0.0311952	0.0291201
2-Furoic Acid	608.917	8.566	12	88-14-2	0.199445	0.198975	8.36678e-05	8.74642e-05	0.31296	0.0781852	0.219989	0.128721	0.23557	0.0569228	0.0970031	0.114141	8.64236e-05	0.198235	8.16314e-05	8.6844e-05	0.228986
3-Hydroxypropionic acid	907.647	8.64118	17	503-66-2	0.0159893	0.0182823	0.0184102	0.0195848	0.0195721	0.0295482	0.0153095	0.0246881	0.0199485	0.0169272	0.035636	0.0115939	0.0149052	0.0135662	0.0138039	0.0143763	0.0142062
4-Hydroxypyridine	790.353	8.87702	17	626-64-2	0.0713129	0.0805994	0.0797102	0.0917562	0.10272	0.0902723	0.0893377	0.0893806	0.0876811	0.0938435	0.0795978	0.0628786	0.066999	0.0631045	0.0622378	0.0670714	0.067803
Methylphosphate	717.118	9.10902	17	812-00-0	0.0266274	0.0321303	0.0315628	0.0279776	0.0325944	0.0188782	0.029026	0.0289091	0.0331216	0.0335467	0.0207367	0.0270544	0.0348382	0.0354313	0.0346526	0.0366076	0.0306749
Malonic acid	605.765	9.50784	17	141-82-2	0.264898	0.306032	0.297682	0.309327	0.353811	0.149685	0.186135	0.290841	0.391198	0.301713	0.164106	0.306263	0.345815	0.249508	0.332581	0.355157	0.267571
L-Valine	935.353	9.65616	17	72-18-4	0.276541	0.273032	0.266463	0.295703	0.31125	0.539805	0.537546	1.27553	0.94286	0.91233	0.528225	0.274657	0.295439	0.218327	0.280588	0.277882	0.183939
Butynediol	649.941	9.85608	17	110-65-6	0.0617498	0.0637315	0.0615121	0.0661394	0.0621742	0.0642718	0.0722903	0.0733472	0.0636575	0.0689879	0.058258	0.0452772	0.0507178	0.0559807	0.0592314	0.0522384	0.0473096
Hydroxyurea	625.5	9.9515	16	127-07-1	0.0509485	0.0603752	0.0551025	0.0569262	0.0518973	0.0724428	0.0867264	9.79272e-05	0.0687581	0.0841774	0.0639682	0.035015	0.0461944	0.0435061	0.052777	0.0509629	0.0459988
benzoic acid	943	10.1741	17	65-85-0	0.296872	0.300106	0.291605	0.283387	0.281814	0.0875312	0.0839275	0.155566	0.0848296	0.065722	0.0938971	0.235971	0.471973	0.396604	0.449954	0.353102	0.406138
Ethanolamine	924.118	10.3809	17	141-43-5	0.103059	0.115142	0.111164	0.114679	0.119279	0.530782	0.696103	0.789175	0.809948	0.959524	0.690546	0.344805	0.382246	0.367035	0.41398	0.4941	0.465491
phosphate	910.412	10.4297	17	14265-44-2	0.110833	0.108215	0.112402	0.112618	0.110662	0.122388	0.0960897	0.0721042	0.0806449	0.111976	0.095499	0.113503	0.131945	0.161743	0.134865	0.126809	0.11426
leucine	679.667	10.4459	15	61-90-5	0.0673944	0.0570954	0.0564926	0.0772846	0.0619407	0.186184	9.90895e-05	0.703964	0.312598	0.413332	0.264415	0.0540709	0.0777394	8.35254e-05	0.0692511	0.061346	0.0316054
Glycerol	952.235	10.4578	17	56-81-5	1.55775	1.62561	1.58766	1.56026	1.23927	2.63384	1.36926	2.42966	1.86134	1.58223	2.74577	1.09096	1.11336	1.22484	1.08809	1.15811	1.17559
2-Deoxyerythritol	894.471	10.6805	17	3068-00-6	0.0421073	0.0482865	0.0475174	0.0523292	0.0531475	0.0693874	0.101326	0.165369	0.0878665	0.125739	0.123174	0.00931024	0.00940196	0.0117769	0.0108651	0.013023	0.0125929
L-isoleucine	905.235	10.7411	17	73-32-5	0.0736574	0.0608765	0.0611755	0.0831846	0.066729	0.207477	0.190337	0.53715	0.290007	0.398312	0.424946	0.0772211	0.101137	0.0635472	0.106416	0.0895101	0.055352
L-Proline	791.706	10.8169	17	147-85-3	0.158092	0.0902422	0.0817933	0.17848	0.146373	0.127324	0.210308	0.0469944	0.23633	0.126593	0.056714	5.20137	4.70862	15.79	6.97988	9.82945	11.1672
Glycine	849.353	10.9264	17	56-40-6	0.0267657	0.029468	0.0283569	0.0292036	0.0294278	0.192761	0.209747	0.339779	0.241405	0.315093	0.361039	0.054315	0.0591454	0.0515918	0.057835	0.0746113	0.0645628
succinic acid	920.059	11.0343	17	110-15-6	0.738022	0.77139	0.750922	0.719052	0.778217	0.696791	0.505229	0.788173	0.582789	0.629824	0.492242	0.733499	0.969848	0.919151	0.97467	0.914706	0.891622
Glyceric acid	898.067	11.2262	15	6000-40-4	0.166163	8.8617e-05	0.175757	0.176586	7.69699e-05	0.383027	0.138232	0.233453	0.212504	0.165398	0.423144	0.0840138	0.110192	0.116124	0.110165	0.112195	0.0972052
Uracil	839.353	11.3551	17	66-22-8	0.0696979	0.0791629	0.0809773	0.0915585	0.102602	0.240908	0.0684152	0.14609	0.0620447	0.0993791	0.307538	0.0366989	0.038686	0.0381132	0.0383881	0.0418285	0.0474092
Fumaric acid	921	11.5345	17	110-17-8	0.111307	0.11948	0.116918	0.110219	0.10994	0.0815907	0.192867	0.251618	0.155186	0.187515	0.0534338	0.070024	0.0957799	0.0821288	0.0942569	0.0726207	0.0795888
L-Serine	840.471	11.638	17	56-45-1	0.0707698	0.0468334	0.0486341	0.0802067	0.053108	0.312867	0.338192	0.910686	0.745883	0.615281	0.607138	0.192963	0.275999	0.13247	0.252492	0.237785	0.105497
Pelargonic acid	659.429	11.6999	9	112-05-0	0.00299808	0.00352323	0.00355104	0.00263133	0.00266393	0.000100017	0.00187071	9.79272e-05	0.000668987	0.000101292	0.00152395	7.54738e-05	8.64236e-05	0.00177287	8.16314e-05	8.6844e-05	8.37196e-05
L-Threonine	819	11.9771	17	72-19-5	0.0260587	0.0290691	0.0308333	0.0283742	0.0292424	0.0660045	0.065594	0.0663371	0.0690861	0.0719665	0.0628139	0.0461385	0.0548335	0.0485371	0.0476823	0.0543507	0.0540643
DL-Anabasine	829.706	12.2368	17	13078-04-1	0.033126	0.0623007	0.0799301	0.0469517	0.0478311	0.0424019	0.0426328	0.0306684	0.0376882	0.0342927	0.0260272	0.0278173	0.0274565	0.0252232	0.0255714	0.0280868	0.028991
β-Alanine	707.647	12.5537	17	107-95-9	0.00347416	0.00367471	0.00404652	0.00375012	0.00402556	0.0149273	0.0329057	0.0462108	0.0332042	0.0482426	0.0368254	0.00453743	0.00614197	0.00613764	0.00710911	0.00739709	0.00937
L-homoserine	705.667	12.8174	15	672-15-1	0.00629325	8.8617e-05	0.00526805	0.00944411	0.00606196	0.000100017	0.0048168	0.0221484	0.0123249	0.0120834	0.0108533	0.0469891	0.240859	0.0154036	0.0473058	0.101408	0.0199969
L-Malic acid	929.118	13.3073	17	97-67-6	21.4295	21.3262	20.5557	20.8329	20.4434	17.4016	20.8353	25.7645	20.2505	26.1311	20.6269	20.1197	24.9783	22.4936	24.2065	21.6683	20.1718
Threitol	888.353	13.4313	17	2418-52-2	0.0215723	0.0221716	0.0217812	0.0231108	0.0232138	0.0235394	0.0196165	0.0225477	0.0194669	0.0201875	0.0299344	0.0225273	0.0260623	0.0267326	0.0270473	0.025837	0.0278941
Aspartic acid	792.824	13.7019	17	56-84-8	0.0207889	0.0115431	0.0146394	0.0258521	0.0134934	0.0381598	0.0684905	0.252228	0.203295	0.13475	0.0898317	0.0267561	0.0404961	0.0330181	0.030572	0.023865	0.0195377
L-Pyroglutamic acid	954.647	13.7449	17	98-79-3	3.11015	2.95062	2.87108	2.8299	2.91389	1.5233	3.26694	4.6648	1.9737	2.57286	2.83625	4.3862	4.26938	7.01984	4.81549	4.44951	6.05738
γ-Aminobutyric acid	948.824	13.8466	17	56-12-2	0.700897	0.692905	0.677311	0.690431	0.695864	3.38886	3.62957	4.71295	4.21383	5.53553	5.01712	0.893537	1.03695	1.04978	1.05918	1.15225	1.01745
Threonic acid	921.588	14.1625	17	7306-96-9	1.29235	1.30067	1.27632	1.3028	1.38568	1.18058	0.779456	0.71206	0.853719	0.927283	1.21945	1.3088	1.83186	1.75011	1.70478	1.75272	1.62288
Oxoglutaric acid	629.875	14.3871	16	328-50-7	0.0105548	0.010059	0.0104004	0.00967192	0.00979091	0.000100017	0.00610155	0.000552073	0.00178747	0.00965348	0.000234157	0.0142296	0.0145819	0.0102131	0.0142794	0.0111061	0.0128797
Meglutol	833.941	14.6932	17	503-49-1	0.0260922	0.0288767	0.0300746	0.029006	0.0299562	0.0341442	0.0369532	0.0520894	0.0492894	0.0506166	0.0350824	0.0118154	0.0122287	0.0143393	0.0128852	0.0121066	0.0111812
Lyxose	861.75	15.1967	12	1114-34-7	0.0227759	0.0198561	0.0220314	0.0181736	0.015946	0.000100017	0.00628089	9.79272e-05	0.000105715	0.000101292	8.48655e-05	0.0401342	0.0371599	0.0333638	0.0384281	0.0296303	0.0347973
D-Xylose	907.294	15.3406	17	58-86-6	1.14796	1.16552	1.15074	1.16518	1.21842	0.24988	0.146099	0.132294	0.122773	0.150247	0.314888	2.13616	2.50257	2.16365	2.63275	2.16985	2.43729
D-Ribose	782	15.535	17	613-83-2	0.118144	0.124405	0.128407	0.129729	0.137104	0.0426225	0.108795	0.0576521	0.0526118	0.132699	0.0428148	0.234791	0.183593	0.197208	0.205868	0.175131	0.236926
D-Xylitol	868.529	15.7672	17	87-99-0	0.235955	0.253147	0.262041	0.326344	0.364908	0.1453	0.15985	0.14229	0.181978	0.203418	0.189999	0.422876	0.479902	0.451966	0.493562	0.50973	0.489557
D-Arabinitol	905.412	16.0162	17	488-82-4	0.30623	0.305954	0.305584	0.312959	0.314513	0.262881	0.136069	0.138025	0.133625	0.151292	0.306339	1.35742	0.263111	0.345072	0.317437	0.267308	0.368411
L-Fucose	754.824	16.2318	17	2438-80-4	0.116026	0.116239	0.11603	0.119504	0.121345	0.0549952	0.0317622	0.0282303	0.0273961	0.0398091	0.0504385	0.125896	0.133176	0.150415	0.149625	0.142223	0.134265
Aconitic Acid	695.917	16.354	12	585-84-2	0.00589749	0.00520052	8.36678e-05	0.0053377	0.00391904	0.00679733	0.00576765	0.00708272	0.00576874	0.00779162	0.00482173	0.00289815	8.64236e-05	0.00380266	8.16314e-05	8.6844e-05	8.37196e-05
3,6-Anhydro-D-galactose	756.294	16.3874	17	14122-18-0	0.0842737	0.0817633	0.0840899	0.0834581	0.0836822	0.0558134	0.0174541	0.0455314	0.0156283	0.0178104	0.0720803	0.109872	0.146706	0.143583	0.145253	0.149683	0.116985
D-Glycerol 1-phosphate	789.294	16.478	17	17989-41-2	0.0345396	0.0398145	0.0381671	0.0370306	0.0396308	0.0215147	0.0432044	0.0391636	0.042851	0.0467311	0.0246075	0.0368464	0.050666	0.0451478	0.0508437	0.050752	0.0474932
Diglycerol	618.235	16.4907	17	627-82-7	0.0430905	0.0448655	0.0458914	0.0447727	0.0438242	0.0426748	0.0313612	0.0283136	0.0327419	0.038647	0.0474147	0.028732	0.0353274	0.034951	0.0364336	0.0288447	0.0406192
Glucose-1-phosphate	920.765	16.5492	17	59-56-3	1.16847	1.17414	1.20941	1.01457	0.986266	0.825098	0.987647	0.82975	0.895823	0.924762	0.6573	0.829473	0.872335	0.909582	0.871834	0.837108	0.790457
Deoxyglucose	657.824	16.6144	17	154-17-6	0.261705	0.259107	0.259639	0.276311	0.277038	0.253283	0.329936	0.305291	0.298668	0.341338	0.294728	0.244995	0.268528	0.247727	0.304062	0.254234	0.239535
Shikimic acid	826.824	16.9958	17	138-59-0	3.81214	4.00956	3.86345	3.3312	3.66925	1.40546	2.19284	2.267	3.23894	3.11162	2.96762	5.88017	5.62847	5.54139	6.49709	6.25539	5.83378
Citric acid	915.824	17.0996	17	77-92-9	1.2324	1.21149	1.17756	1.15036	1.14828	1.98025	2.01245	2.2025	2.13921	2.27496	1.54602	0.312943	0.375147	0.427886	0.323086	0.527399	0.323476
Isocitric acid	693.176	17.1117	17	320-77-4	0.175445	0.173873	0.171063	0.176315	0.169497	0.398467	0.258777	0.24276	0.269194	0.282541	0.260917	0.0647616	0.0614189	0.0456678	0.0539775	0.110758	0.0543231
Protocatechuic acid	831	17.1393	17	99-50-3	0.0395718	0.0573055	0.0669766	0.0790564	0.0781382	0.0724385	0.0695284	0.0529799	0.0513952	0.0738293	0.0671855	0.0521894	0.0513459	0.0516647	0.0499837	0.0576714	0.0484513
Tagatose	669.917	17.3999	12	41847-61-4	2.46634	2.3278	2.21384	2.32178	2.08922	1.29434	1.0546	0.870224	0.832308	0.971039	0.976367	2.92637	3.60359	3.8385	3.52802	3.75893	3.26615
Quinic acid	768.941	17.5333	17	77-95-2	2.27649	2.21629	2.19595	2.34582	2.18352	3.16597	3.32748	2.8204	3.21265	3.40952	3.53635	1.83828	1.76442	1.94502	2.02382	1.71023	1.76351
D-Fructose	870.071	17.7487	14	--	0.15757	0.115261	0.173958	0.229304	0.17283	0.186692	0.131709	0.12917	0.109677	0.133695	0.156898	0.211912	0.204327	0.212886	0.0661813	0.218386	0.217158
D-Galactose	772.412	17.8064	17	--	0.140871	0.122711	0.114816	0.116672	0.11355	0.0469852	0.046722	0.0452393	0.0458862	0.0461737	0.0436021	0.455164	0.091386	0.10976	0.0723202	0.0686265	0.180173
D-Glucose	885.941	17.8508	17	492-61-5	0.00585702	0.00496987	0.00788641	0.00491942	0.00586318	0.00458904	0.0039893	0.00312303	0.00269733	0.00419146	0.00437255	0.00822582	0.00779217	0.00593689	0.00966184	0.00489207	0.00758093
D-(+)-Talose	919.824	18.1122	17	2595-98-4	9.38573e-05	0.0139468	0.0164197	8.74642e-05	0.0152861	0.000100017	9.90895e-05	0.0119397	0.003141	0.0106773	0.024225	7.54738e-05	0.0717809	0.0481054	0.0288367	0.0299035	0.0416317
Mannitol	928.235	18.2372	17	69-65-8	0.113889	0.111334	0.110028	0.122037	0.102883	0.0326305	0.0638732	0.0567659	0.051726	0.0671963	0.0328535	0.40651	0.121774	0.132993	0.123789	0.117888	0.208903
Sorbitol	642.273	18.2859	11	50-70-4	0.117458	8.8617e-05	0.11022	0.113166	0.0965396	0.073997	0.173048	0.240748	0.117926	0.183625	0.105214	7.54738e-05	0.0255668	8.35254e-05	8.16314e-05	8.6844e-05	8.37196e-05
Glucuronic acid	619.214	18.3632	14	70021-34-0	0.0295013	0.027439	0.0255106	0.0275671	0.0253486	0.00323511	0.00367236	9.79272e-05	0.000105715	0.00333925	8.48655e-05	0.116899	0.0172869	0.0544094	0.0168306	0.0184307	0.125544
Conduritol b epoxide	678.3	18.4965	10	6090-95-5	0.00434295	0.00502517	0.00543973	0.00383962	0.00373864	0.000100017	0.00335028	9.79272e-05	0.000105715	0.000101292	8.48655e-05	0.00515571	0.00458344	0.0099955	8.16314e-05	8.6844e-05	0.00891486
Gluconic acid	881.824	18.9267	17	526-95-4	3.26309	3.10319	3.13936	3.0434	2.79798	0.265062	0.238807	0.317909	0.41608	0.277228	0.23411	9.23791	1.64568	1.67678	0.48088	0.638969	3.6698
Mucic acid	830.176	19.3366	17	526-99-8	0.186067	0.171289	0.17349	0.164918	0.154063	0.161799	0.221814	0.269317	0.247089	0.294405	0.164591	0.110885	0.141614	0.18289	0.171344	0.133594	0.157603
Palmitic acid	973.882	19.4351	17	1957-10-3	4.8686	4.17843	4.3658	4.1862	3.66482	5.68671	4.63164	5.68275	4.03275	4.29694	4.79931	2.53715	2.58344	2.59408	2.97111	2.17114	2.12487
Myo-inositol	841.5	19.8681	10	87-89-8	0.0184438	0.0346493	0.0190578	0.0525731	0.0346195	0.057429	9.90895e-05	9.79272e-05	0.000105715	0.0305933	8.48655e-05	0.0655491	8.64236e-05	8.35254e-05	0.033373	8.6844e-05	0.0533088
N-acetylmannosamine	782.176	19.9615	17	7772-94-3	0.115398	0.0993708	0.103222	0.115273	0.0991424	0.116207	0.149341	0.0855033	0.104036	0.121262	0.106299	0.106211	0.109073	0.116764	0.116938	0.102724	0.122775
D-Glucoheptose	655.706	20.2284	17	3146-50-7	0.149339	0.16142	0.133613	0.162475	0.153889	0.19485	0.0883732	0.103886	0.0696445	0.0980097	0.178706	0.125585	0.127835	0.133397	0.155456	0.113766	0.180268
Caffeic acid	923.235	20.2607	17	501-16-6	0.223162	0.331654	0.356101	0.285841	0.33683	0.39973	0.437766	0.319628	0.387723	0.375276	0.346195	0.218745	0.228704	0.214668	0.244103	0.242758	0.2462
β-Mannosylglycerate	665.412	20.8481	17	164324-35-0	0.0123587	0.0131733	0.0115696	0.0105165	0.0118941	0.0202828	0.0170173	0.020952	0.0210639	0.0183197	0.0317808	0.0108906	0.0111033	0.0123712	0.0113887	0.0112647	0.0117982
Linoleic acid	855.529	20.9498	17	60-33-3	0.0914939	0.0843956	0.0892861	0.088552	0.076897	0.205751	0.0604612	0.177767	0.0782232	0.0666294	0.234748	0.018276	0.0126655	0.0194641	0.0273307	0.0138145	0.0132427
Elaidic acid	656.583	21.0018	12	112-79-8	9.38573e-05	0.00333066	0.0029746	0.00366745	0.00261918	0.000200035	0.00109218	9.79272e-05	0.00218876	0.00226501	0.00223554	7.54738e-05	0.0016197	0.000793049	8.16314e-05	8.6844e-05	0.00155972
Linolenic acid	861.824	21.0131	17	463-40-1	0.131444	0.111193	0.129191	0.122875	0.106717	0.127414	0.058289	0.17276	0.0658395	0.0580953	0.162496	0.0833838	0.0865954	0.0886253	0.0996494	0.0747114	0.0674917
Stearic acid	962.882	21.2296	17	57-11-4	2.30134	1.91913	2.13387	2.03397	1.81413	2.32685	1.91498	2.36884	1.66526	1.7577	1.82237	0.857997	0.920611	0.926247	0.988246	1.22937	1.17566
Glucoheptonic acid	628.875	21.3824	17	87-74-1	0.0371156	0.0297353	0.0354628	0.0370208	0.032344	0.0449133	0.044898	0.0529816	0.0357761	0.0491039	0.0478832	0.0133661	0.0115332	0.0187718	0.0142932	0.0142718	0.0122181
Purine riboside	649.235	22.2515	17	550-33-4	0.131304	0.138825	0.133748	0.135075	0.136224	0.163972	0.177254	0.226245	0.14074	0.194026	0.191246	0.0775038	0.0851924	0.11778	0.0940559	0.114127	0.108624
6-Phosphogluconic acid	623.941	22.6049	17	921-62-0	0.0317353	0.0323566	0.0322791	0.0335678	0.0305556	0.0754343	0.0312805	0.0594927	0.0497661	0.0347559	0.0918107	0.0156673	0.0150007	0.0198364	0.0131736	0.0218175	0.0202309
Sphingosine	714	22.7122	16	123-78-4	0.0423002	0.0415282	0.0463484	0.045955	0.0407064	0.0312241	0.0618255	0.0372686	0.0468037	0.0612997	0.0279174	0.0394339	0.0328507	0.0491548	8.16314e-05	0.0416052	0.0373261
Cytidylic acid	790.2	22.9325	10	63-37-6	0.037455	0.0365745	0.0357214	0.0380597	0.0327413	0.0586368	0.0320877	0.0635683	0.000105715	0.0451156	0.0969961	7.54738e-05	8.64236e-05	8.35254e-05	8.16314e-05	8.6844e-05	8.37196e-05
Neohesperidin	646.588	23.1768	17	13241-33-3	0.207415	0.199205	0.213535	0.240384	0.240022	0.205934	0.303573	0.272703	0.297833	0.323019	0.211612	0.174113	0.197845	0.160679	0.176007	0.255293	0.203012
Dihydrosphingosine	626.529	23.2555	17	13552-09-5	0.146298	0.140641	0.147796	0.149011	0.137996	0.165388	0.206737	0.166424	0.180057	0.206613	0.164196	0.104183	0.124858	0.11814	0.111933	0.133318	0.100478
Sucrose	856.929	24.341	14	57-50-1	0.211877	0.186075	0.179374	0.210467	0.203298	0.229518	0.222871	0.218337	0.274741	0.247712	0.187508	7.54738e-05	0.185889	8.35254e-05	8.16314e-05	0.219417	0.199329
β-Lactose	635.294	24.9039	17	5965-66-2	0.0870948	0.0813216	0.0799241	0.0962421	0.083279	0.0668603	0.0283763	0.0283802	0.0319651	0.0381555	0.0586499	0.088892	0.13029	0.143092	0.136834	0.112647	0.154688
Lactobionic Acid	674.625	25.1357	16	96-82-2	0.0417748	0.030778	0.0472732	0.0493788	0.0468526	0.0232011	0.0371217	0.0361288	0.0236022	0.0255126	0.0266596	0.0366628	0.0367236	0.0817034	0.0417777	8.6844e-05	0.052203
Trehalose	764.714	25.1389	14	99-20-7	0.0323786	0.0234251	8.36678e-05	0.0333567	7.69699e-05	0.0160098	0.019295	0.0286381	0.000105715	0.0180215	0.0202616	0.0248756	0.0201121	0.027679	0.0254635	0.022729	0.0264688
Maltose	731.333	25.2899	15	69-79-4	9.38573e-05	0.014767	0.0158428	0.0199102	0.0165421	0.0111476	0.0204638	0.0141105	0.0109652	0.0226269	0.0122461	0.0141269	0.0235141	0.0218449	0.0210152	8.6844e-05	0.0277261
Guanosine	724.091	25.3285	11	118-00-3	0.0104582	0.0109886	0.0105369	0.0128323	0.0110924	0.038829	0.018468	0.0639152	0.0110871	0.0397613	0.0696558	7.54738e-05	8.64236e-05	8.35254e-05	8.16314e-05	8.6844e-05	8.37196e-05
Gentiobiose	610.5	25.6341	17	5996-00-9	0.00789151	0.00757706	0.00797411	0.00923739	0.00786233	0.00856569	0.0123598	0.0199199	0.00962564	0.017599	0.00989639	0.00490895	0.00525132	0.00837613	0.00611217	0.00563573	0.00666781
Melibiose	783.765	26.0079	17	585-99-9	0.121624	0.111389	0.150235	0.169678	0.140323	0.132977	0.470149	0.259177	0.303478	0.466267	0.120843	0.165288	0.154999	0.153128	0.16106	0.172521	0.145618
Loganin	719.235	26.2242	17	18524-94-2	0.7664	0.725506	0.694358	0.75827	0.713689	0.334096	1.79149	0.735524	0.895412	1.63207	0.339399	0.416745	0.453415	0.48914	0.45573	0.545795	0.399903
Isomaltose	798.706	26.3013	17	37169-69-0	0.045614	0.04306	0.0629523	0.0579961	0.0393513	0.0819351	0.0792719	0.0722544	0.0924026	0.0776943	0.0667177	0.0413531	0.0446908	0.0576119	0.0517695	0.0623334	0.0513514
Galactinol	890	26.8224	17	3687-64-7	1.69773	1.66953	1.72906	2.0671	1.93678	1.33987	3.38084	3.82629	3.9924	5.10203	1.06906	0.724259	0.950016	0.945275	1.0457	1.16202	0.952477
Chlorogenic acid	810.125	27.7569	17	202650-88-2	65.6463	63.947	53.3511	57.5301	62.429	77.0554	83.6044	59.8018	78.4912	74.8235	60.1006	53.6016	61.9669	56.0262	56.6132	66.2744	52.088
luteolin	633.857	29.2017	8	491-70-3	0.00569949	0.00657608	0.00729066	0.00729248	0.00538909	0.00531596	0.00483035	0.0069257	0.000105715	0.000101292	8.48655e-05	7.54738e-05	8.64236e-05	8.35254e-05	8.16314e-05	8.6844e-05	8.37196e-05
Melitose	861.294	30.1053	17	512-69-6	0.454402	0.434145	0.445561	0.496339	0.462181	0.827291	1.18945	0.902616	1.27575	1.7072	0.499277	0.0587804	0.00923479	0.0327473	0.0260653	0.0298527	0.0598695
Melezitose	657.364	30.8416	11	597-12-6	0.0363522	0.0437691	8.36678e-05	0.0481983	0.0450707	0.0646334	0.0568951	0.048073	0.0509773	0.0241878	0.0613025	7.54738e-05	8.64236e-05	8.35254e-05	0.0243419	8.6844e-05	8.37196e-05
