# Supplementary material for: GC-MS, LC-MS, and network pharmacology analysis to investigate the chemical profiles and potential pharmacological activities in flower buds and flowers of Lonicera japonica Thunb
Source: PLoS One. 2025 Apr 23;20(4):e0320293. doi: 10.1371/journal.pone.0320293 (PMC12017498; doi:10.1371/journal.pone.0320293)
Supplement: S2 Table — (XLSX) [file pone.0320293.s002.xlsx]

## Sheet: S2 Table
S2 Table Detailed information of identified compounds by LC-MS
ID	MS2 name	MS2 score	level	mz	RT (second)	type	Formula	CAS	Super.Class	Flower_1	Flower_2	Flower_3	MEAN Flower	Flowerbud_1	Flowerbud_2	Flowerbud_3	MEAN Flowerbud
1	O-Phosphoethanolamine	3.98	level1	142.026	290.7	POS	C2H8NO4P	1071-23-4	Amino acids and Peptides	0.013956	0.011829	0.00811079	0.0112986	0.0163672	0.0168179	0.0183825	0.0171892
2	Adenosine monophosphate (AMP)	3.98	level1	348.07	273.6	POS	C10H14N5O7P	61-19-8	Carbohydrates	0.451433	0.425823	2.17515e-06	0.292419	0.406559	0.403764	0.436233	0.415519
3	Adenosine 3'-monophosphate	3.98	level1	348.07	273.6	POS	C10H14N5O7P	84-21-9	Carbohydrates	0.451433	0.425823	2.17515e-06	0.292419	0.406559	0.403764	0.436233	0.415519
4	Uridine 5'-monophosphate (UMP)	3.97	level1	325.043	276.3	POS	C9H13N2O9P	58-97-9	Carbohydrates	2.21476e-06	0.300706	0.234128	0.178279	0.263177	0.257528	0.28103	0.267245
5	Trimethylamine N-oxide	3.97	level1	76.0756	213	POS	C3H9NO	1184-78-7	Other	0.0402054	0.0323731	0.0283252	0.0336346	0.0406013	0.0364729	0.039851	0.0389751
6	Norleucine	3.97	level1	132.102	171.3	POS	C6H13NO2	104809-14-5	Fatty acids	2.21476e-06	0.291671	0.25509	0.182254	0.282873	2.14716e-06	0.24175	0.174875
7	Phenylalanine	3.97	level1	166.086	169.6	POS	C9H11NO2	63-91-2	Amino acids and Peptides	0.27742	0.283577	2.17515e-06	0.187	0.338718	0.269077	0.301013	0.302936
8	Synephrine	3.97	level1	150.091	152.3	POS	C9H13NO2	94-07-5	Alkaloids	0.0865799	0.0979432	0.0806454	0.0883895	0.127424	0.0969743	0.139703	0.121367
9	Cholesteryl sulfate	3.97	level1	465.304	13.3	NEG	C27H46O4S	1256-86-6	Terpenoids	0.398622	0.215097	0.162647	0.258789	4.60926e-05	0.420814	0.356276	0.259045
10	Serine	3.97	level1	106.05	239.8	POS	C3H7NO3	56-45-1	Amino acids and Peptides	0.0789714	0.0635794	0.0604617	0.0676708	0.0957854	0.07566	0.0920136	0.0878197
11	gamma-Glutamylglutamine	3.96	level1	276.119	268.1	POS	C10H17N3O6	10148-81-9	Amino acids and Peptides	0.0102547	0.00616062	0.00502828	0.00714787	0.014723	0.0111776	0.0191377	0.0150127
12	Asparagine	3.96	level1	133.061	240.7	POS	C4H8N2O3	70-47-3	Amino acids and Peptides	0.0927059	0.0601319	0.0469649	0.0666009	0.0814856	0.0519437	0.0747442	0.0693911
13	Glutamine	3.96	level1	147.076	237.2	POS	C5H10N2O3	56-85-9	Amino acids and Peptides	1.232	0.794564	0.76756	0.931376	1.75784	1.16459	1.43259	1.45167
14	N-Acetyl-arginine	3.96	level1	217.129	236.1	POS	C8H16N4O3	155-84-0	Amino acids and Peptides	0.0100323	0.00641132	0.00575989	0.00740118	0.0144388	0.0114913	0.0147175	0.0135492
15	Nicotiflorin	3.96	level1	595.165	178.3	POS	C27H30O15	17650-84-9	Shikimates and Phenylpropanoids	2.21476e-06	0.0858859	0.0480625	0.0446502	0.0277923	0.0305616	0.0357409	0.0313649
16	1-oleoyl-2-myristoyl-sn-glycero-3-phosphocholine	3.96	level1	732.552	75.7	POS	C40H78NO8P	95896-56-3	Fatty acids	0.377875	0.426302	0.217658	0.340612	0.563306	0.321581	0.605924	0.496937
17	Echinocystic acid	3.96	level1	471.347	23.9	NEG	C30H48O4	510-30-5	Terpenoids	1.38595	1.24738	1.15147	1.2616	0.94832	1.28645	0.83985	1.02487
18	Sulfuretin	3.96	level1	269.045	22.4	NEG	C15H10O5	120-05-8	Shikimates and Phenylpropanoids	0.151047	4.59534e-05	0.151394	0.100829	0.128896	0.177698	0.123485	0.14336
19	3-Epiursolic Acid	3.96	level1	455.352	20.2	NEG	C30H48O3	989-30-0	Terpenoids	4.59639e-05	5.28384	4.42131e-05	1.76131	5.29603	5.8929	5.0467	5.41188
20	2,6-Dihydroxybenzoic acid	3.96	level1	153.019	13.5	NEG	C7H6O4	303-07-1	Shikimates and Phenylpropanoids	2.44529	3.06146	2.52708	2.67794	4.49664	3.39795	3.49247	3.79569
21	Pomolic acid	3.95	level1	471.347	23.9	NEG	C30H48O4	13849-91-7	Terpenoids	1.38595	1.24738	1.15147	1.2616	0.94832	1.28645	0.83985	1.02487
22	Emodin	3.95	level1	269.045	22.4	NEG	C15H10O5	518-82-1	Polyketides	0.151047	4.59534e-05	0.151394	0.100829	0.128896	0.177698	0.123485	0.14336
23	7,3',4'-Trihydroxyflavone	3.95	level1	269.045	22.4	NEG	C15H10O5	2150-11-0	Shikimates and Phenylpropanoids	0.151047	4.59534e-05	0.151394	0.100829	0.128896	0.177698	0.123485	0.14336
24	Ursolic acid	3.95	level1	455.352	20.2	NEG	C30H48O3	77-52-1	Terpenoids	4.59639e-05	5.28384	4.42131e-05	1.76131	5.29603	5.8929	5.0467	5.41188
25	Lysine	3.95	level1	147.113	311.6	POS	C6H14N2O2	56-87-1	Amino acids and Peptides	0.0212164	0.0150868	0.00590238	0.0140685	0.0418728	0.0567444	0.0390813	0.0458995
26	Homoarginine	3.95	level1	189.134	305.1	POS	C7H16N4O2	156-86-5	Amino acids and Peptides	0.0259406	0.0204254	0.0165875	0.0209845	0.0468241	0.0427595	0.0482328	0.0459388
27	UDP-N-acetylglucosamine	3.95	level1	608.088	266.8	POS	C17H27N3O17P2	528-04-1	Carbohydrates	0.0383101	0.0370187	0.0280725	0.0344671	0.0329221	0.0319111	0.029882	0.0315718
28	Aspartate	3.95	level1	134.045	253.1	POS	C4H7NO4	56-84-8	Amino acids and Peptides	0.170631	0.126765	0.0998143	0.132403	0.194617	0.174369	0.191773	0.18692
29	Glycerophosphocholine	3.95	level1	258.11	245	POS	C8H20NO6P	28319-77-9	Fatty acids	10.2981	8.72592	7.79255	8.93885	10.3006	10.1087	10.0979	10.1691
30	Methionine sulfoxide	3.95	level1	166.053	234.3	POS	C5H11NO3S	62697-73-8	Amino acids and Peptides	2.21476e-06	0.023171	2.17515e-06	0.00772512	0.0256566	0.0224068	0.0222501	0.0234379
31	Fumaric acid	3.95	level1	115.003	234.3	NEG	C4H4O4	110-17-8	Fatty acids	0.10186	0.114052	0.112701	0.109538	4.60926e-05	0.100966	0.0925683	0.0645268
32	Carnitine	3.95	level1	162.112	225.4	POS	C7H15NO3	541-15-1	Fatty acids	0.525458	0.492325	0.367559	0.461781	0.339386	0.339179	0.250167	0.309577
33	Threonine	3.95	level1	120.065	223.8	POS	C4H9NO3	72-19-5	Amino acids and Peptides	0.105228	0.0918032	0.0687875	0.0886061	0.14015	0.0979428	0.133993	0.124029
34	Sarcosine	3.95	level1	90.0549	219.4	POS	C3H7NO2	107-97-1	Amino acids and Peptides	0.182555	0.155045	0.139263	0.158954	0.118027	0.102566	0.131518	0.11737
35	Threonic acid	3.95	level1	135.03	200.8	NEG	C4H8O5	7306-96-9	Fatty acids	13.6197	10.7981	11.0766	11.8315	7.52445	8.33591	9.83981	8.56672
36	Tyrosine	3.95	level1	182.081	197.2	POS	C9H11NO3	60-18-4	Amino acids and Peptides	0.144995	0.0611028	0.0656473	0.0905817	0.140014	0.138813	0.120986	0.133271
37	L-Pyroglutamic acid	3.95	level1	128.035	187.8	NEG	C5H7NO3	98-79-3	Amino acids and Peptides	15.6118	11.3838	14.6936	13.8964	8.62056	6.77645	7.74999	7.71567
38	Secoxyloganin	3.95	level1	403.124	186.5	NEG	C17H24O11	58822-47-2	Terpenoids	0.58674	0.310841	0.444429	0.447336	4.71211	7.92559	3.3348	5.32416
39	Choline	3.95	level1	104.107	177.5	POS	C5H14NO	62-49-7	Other	19.2074	19.0019	15.8689	18.026	16.7155	15.3779	15.8888	15.9941
40	Adenosine	3.95	level1	268.103	88.9	POS	C10H13N5O4	58-61-7	Carbohydrates	0.231176	0.211985	0.207228	0.216796	0.272792	0.214108	2.1208e-06	0.162301
41	Adenine	3.95	level1	134.047	78.8	NEG	C5H5N5	73-24-5	Alkaloids	2.35615	2.38657	2.15618	2.29964	4.60926e-05	3.37583	2.81573	2.06387
42	5-hydroxy-2-(4-hydroxyphenyl)-7-[(2S,3R,4S,5S,6R)-3,4,5-trihydroxy-6-(hydroxymethyl)tetrahydropyran-2-yl]oxy-chroman-4-one	3.95	level1	433.113	41.2	NEG	C21H22O10	529-55-5	Shikimates and Phenylpropanoids	2.79393	2.62731	2.48925	2.63683	12.875	17.4719	12.7093	14.3521
43	Telmisartan	3.95	level1	497.234	35.5	POS	C33H30N4O2	144701-48-4	Alkaloids	1.09893	1.22847	0.867743	1.06505	2.24963e-06	1.55343	1.34496	0.966131
44	Isocaproic acid	3.95	level1	115.076	31.5	NEG	C6H12O2	646-07-1	Fatty acids	0.378916	0.372709	0.318257	0.356627	0.488129	0.593765	0.442063	0.507986
45	Caproic acid	3.95	level1	115.076	31.5	NEG	C6H12O2	142-62-1	Fatty acids	0.378916	0.372709	0.318257	0.356627	0.488129	0.593765	0.442063	0.507986
46	2-Ketocaproic acid	3.95	level1	129.055	22.1	NEG	C6H10O3	2492-75-3	Fatty acids	0.250533	0.222209	4.42131e-05	0.157595	4.60926e-05	0.21442	0.236047	0.150171
47	Ketoleucine	3.95	level1	129.055	22.1	NEG	C6H10O3	816-66-0	Fatty acids	0.250533	0.222209	4.42131e-05	0.157595	4.60926e-05	0.21442	0.236047	0.150171
48	3-Methyl-2-oxovaleric acid	3.95	level1	129.055	22.1	NEG	C6H10O3	1460-34-0	Fatty acids	0.250533	0.222209	4.42131e-05	0.157595	4.60926e-05	0.21442	0.236047	0.150171
49	Methyl pentadecanoate	3.95	level1	255.232	21.6	NEG	C16H32O2	7132-64-1	Fatty acids	210.046	209.887	125.248	181.727	176.673	175.012	152.181	167.955
50	2',4',6'-Trihydroxyacetophenone	3.95	level1	149.024	21.4	NEG	C8H8O4	480-66-0	Polyketides	0.656494	0.647247	0.951351	0.751698	0.0730347	0.103671	0.0647355	0.0804803
51	5-PAHSA	3.95	level1	537.488	19.4	NEG	C34H66O4	1481636-41-2	Fatty acids	0.926885	0.872355	0.630537	0.809925	1.89071	1.60367	1.4024	1.63226
52	Tetracosanoic acid	3.95	level1	367.357	18.9	NEG	C24H48O2	557-59-5	Fatty acids	1.36526	1.49423	1.32085	1.39345	4.60926e-05	1.50422	1.28738	0.930548
53	Tris(2,4-di-tert-butylphenyl)phosphate	3.95	level1	663.452	16	POS	C42H63O4P	31570-04-4	Shikimates and Phenylpropanoids	0.10487	2.22419e-06	0.105337	0.0700697	2.24963e-06	0.0997706	0.104077	0.0679498
54	Leucine	3.94	level1	132.102	171.3	POS	C6H13NO2	61-90-5	Amino acids and Peptides	2.21476e-06	0.291671	0.25509	0.182254	0.282873	2.14716e-06	0.24175	0.174875
55	(4aS,6aS,6bR,9R,10S,12aR,14bS)-10-hydroxy-9-(hydroxymethyl)-2,2,6a,6b,9,12a-hexamethyl-1,3,4,5,6,6a,7,8,8a,10,11,12,13,14b-tetradecahydropicene-4a-carboxylic acid	3.94	level1	471.347	23.9	NEG	C30H48O4	465-99-6	Terpenoids	1.38595	1.24738	1.15147	1.2616	0.94832	1.28645	0.83985	1.02487
56	Corosolic acid	3.94	level1	471.347	23.9	NEG	C30H48O4	4547-24-4	Terpenoids	1.38595	1.24738	1.15147	1.2616	0.94832	1.28645	0.83985	1.02487
57	(1S,2R,4aS,6aS,6bR,10S,11R,12aR,14bS)-10,11-dihydroxy-1,2,6a,6b,9,9,12a-heptamethyl-2,3,4,5,6,6a,7,8,8a,10,11,12,13,14b-tetradecahydro-1H-picene-4a-carboxylic acid	3.94	level1	471.347	23.9	NEG	C30H48O4	--	Terpenoids	1.38595	1.24738	1.15147	1.2616	0.94832	1.28645	0.83985	1.02487
58	(1S,2R,4aS,6aS,6bR,10R,11R,12aR,14bS)-10,11-dihydroxy-1,2,6a,6b,9,9,12a-heptamethyl-2,3,4,5,6,6a,7,8,8a,10,11,12,13,14b-tetradecahydro-1H-picene-4a-carboxylic acid	3.94	level1	471.347	23.9	NEG	C30H48O4	4547-24-4	Terpenoids	1.38595	1.24738	1.15147	1.2616	0.94832	1.28645	0.83985	1.02487
59	Alanine	3.94	level1	90.0549	219.4	POS	C3H7NO2	56-41-7	Amino acids and Peptides	0.182555	0.155045	0.139263	0.158954	0.118027	0.102566	0.131518	0.11737
60	7-hydroxy-2-(4-hydroxyphenyl)-5-[(2S,3R,4S,5S,6R)-3,4,5-trihydroxy-6-(hydroxymethyl)tetrahydropyran-2-yl]oxy-chroman-4-one	3.94	level1	433.113	41.2	NEG	C21H22O10	--	Shikimates and Phenylpropanoids	2.79393	2.62731	2.48925	2.63683	12.875	17.4719	12.7093	14.3521
61	3,4-Dihydroxyphenylacetic acid	3.94	level1	149.024	21.4	NEG	C8H8O4	102-32-9	Shikimates and Phenylpropanoids	0.656494	0.647247	0.951351	0.751698	0.0730347	0.103671	0.0647355	0.0804803
62	Phosphorylcholine	3.94	level1	184.073	294.5	POS	C5H15NO4P	3616-04-4	Other	2.382	2.15107	1.52203	2.01837	1.8361	1.68097	1.83533	1.78413
63	Glucose 1-phosphate	3.94	level1	243.026	284.1	POS	C6H13O9P	59-56-3	Carbohydrates	0.0856599	0.0783141	0.0574524	0.0738088	0.0528431	0.0544662	0.0544719	0.0539271
64	Guanosine 5'-monophosphate (GMP)	3.94	level1	364.065	283.9	POS	C10H14N5O8P	85-32-5	Carbohydrates	0.0243557	0.0225704	0.0160269	0.0209843	0.0331706	0.0331819	2.1208e-06	0.0221182
65	3-Hydorxy-3-methylglutaric acid	3.94	level1	161.045	227.1	NEG	C6H10O5	503-49-1	Fatty acids	10.7881	11.4362	10.9791	11.0678	4.96447	8.20746	6.00972	6.39388
66	beta-Alanine	3.94	level1	88.0402	219.3	NEG	C3H7NO2	107-95-9	Amino acids and Peptides	0.776349	0.692372	0.531578	0.666766	0.604726	0.582559	0.599994	0.595759
67	3',5'-Cyclic guanosine monophosphate (cGMP)	3.94	level1	346.054	206.7	POS	C10H12N5O7P	7665-99-8	Alkaloids	0.0131592	0.0168883	0.0149313	0.0149929	0.0229214	0.0244556	0.0206133	0.0226634
68	Valerylcarnitine	3.94	level1	246.17	162.5	POS	C12H23NO4	40225-14-7	Fatty acids	0.0350654	0.0323497	0.0255115	0.0309755	0.0170297	0.0290394	0.020734	0.0222677
69	Isorhamnetin-3-O-neohespeidoside	3.94	level1	625.175	152	POS	C28H32O16	55033-90-4	Shikimates and Phenylpropanoids	2.21476e-06	0.473933	0.42791	0.300615	2.24963e-06	0.438078	0.448744	0.295608
70	Caffeic acid	3.94	level1	163.039	145.4	POS	C9H8O4	501-16-6	Shikimates and Phenylpropanoids	3.07412	3.24131	2.45654	2.92399	4.59936	4.77198	4.04071	4.47068
71	(2R,3R,4S,5S,6R)-2-[3-hydroxy-2-(4-hydroxy-3-methoxy-phenyl)propoxy]-6-(hydroxymethyl)tetrahydropyran-3,4,5-triol	3.94	level1	359.134	109.4	NEG	C16H24O9	188894-18-0	Shikimates and Phenylpropanoids	0.250242	0.219202	0.230771	0.233405	1.2124	2.43311	1.01002	1.55184
72	Pyruvate	3.94	level1	87.0085	55.9	NEG	C3H4O3	127-17-3	Fatty acids	3.39606	1.05468	3.14816	2.53297	2.5168	0.594232	0.613153	1.2414
73	Picein	3.94	level1	297.097	46.9	NEG	C14H18O7	530-14-3	Other	3.54593	4.45105	3.00281	3.6666	3.21029	3.96286	3.30698	3.49338
74	Indican	3.94	level1	294.098	46.7	NEG	C14H17NO6	487-60-5	Other	8.25145	10.1928	7.68988	8.71138	0.330214	0.567344	0.456983	0.451513
75	Nicotine	3.94	level1	163.123	32.9	POS	C10H14N2	54-11-5	Alkaloids	0.0065391	0.00716326	0.0028606	0.00552099	0.1067	0.218813	0.128722	0.151412
76	6-(hydroxymethyl)pyridin-3-ol	3.94	level1	124.04	29.1	NEG	C6H7NO2	40222-77-3	Alkaloids	6.56631	5.00704	8.32668	6.63334	3.78315	4.59136	3.0971	3.82387
77	3-Pyridol	3.94	level1	94.0296	24.7	NEG	C5H5NO	109-00-2	Alkaloids	0.80035	0.92611	0.933376	0.886612	0.437979	0.37746	0.440711	0.418717
78	9-Oxo-10(E),12(E)-octadecadienoic acid	3.94	level1	293.212	24.5	NEG	C18H30O3	54232-58-5	Fatty acids	9.8201	11.0445	8.54658	9.80374	10.0939	14.3035	15.0121	13.1365
79	12-Methyltridecanoic acid	3.94	level1	227.201	22.7	NEG	C14H28O2	2724-57-4	Fatty acids	5.13148	5.19575	2.92641	4.41788	3.99035	3.62457	3.20146	3.60546
80	alpha-Linolenic acid	3.94	level1	277.217	21.3	NEG	C18H30O2	463-40-1	Fatty acids	133.39	113.638	126.449	124.493	76.1285	81.895	77.3102	78.4445
81	5Z,8Z,11Z-Eicosatrienoic acid	3.94	level1	305.248	20.1	NEG	C20H34O2	20590-32-3	Fatty acids	9.02323	7.17951	7.82343	8.00872	0.507054	0.615456	0.424522	0.515677
82	Phytanic acid	3.94	level1	311.295	19.6	NEG	C20H40O2	14721-66-5	Fatty acids	2.68433	2.86715	2.05666	2.53605	4.48684	5.27504	5.00399	4.92196
83	cis-11.14-Eicosadienoic acid	3.94	level1	307.263	19.4	NEG	C20H36O2	2091-39-6	Fatty acids	3.32368	3.24098	3.1027	3.22245	1.13644	0.868333	0.677478	0.894082
84	4-tert-Octylphenol	3.94	level1	205.159	16.4	NEG	C14H22O	140-66-9	Other	1.87043	2.47336	3.13622	2.49334	3.57509	2.34257	1.8956	2.60442
85	alpha-Tocopherol (Vitamin E)	3.94	level1	429.373	15.1	NEG	C29H50O2	1406-66-2|59-02-9|2074-53-5|1406-18-4	Terpenoids	0.800631	0.77968	0.509279	0.69653	0.679437	0.585262	0.539684	0.601461
86	Tetradecyl sulfate (sodium)	3.94	level1	293.178	13.3	NEG	C14H30O4S	1191-50-0	Fatty acids	0.396912	0.600349	0.322882	0.440048	0.572825	0.41266	0.422953	0.469479
87	Sucrose	3.94	level1	341.108	243.6	NEG	C12H22O11	57-50-1	Carbohydrates	4.15314	4.62357	3.91077	4.22916	6.00951	7.17447	6.86156	6.68185
88	4-Aminobutyric acid (GABA)	3.94	level1	104.07	235.4	POS	C4H9NO2	56-12-2	Amino acids and Peptides	0.0395533	0.0308424	0.0219759	0.0307906	0.0511974	0.0441124	0.0605422	0.0519507
89	(5R,10S,13R,14R,17R)-17-[(1R,4S)-4,5-dihydroxy-1,5-dimethyl-hexyl]-4,4,10,13,14-pentamethyl-2,5,6,11,12,15,16,17-octahydro-1H-cyclopenta[a]phenanthrene-3,7-dione	3.93	level1	471.347	23.9	NEG	C30H48O4	217476-73-8	Terpenoids	1.38595	1.24738	1.15147	1.2616	0.94832	1.28645	0.83985	1.02487
90	(1R,2R,4aS,6aS,6bR,10S,12aR)-1,10-dihydroxy-1,2,6a,6b,9,9,12a-heptamethyl-2,3,4,5,6,6a,7,8,8a,10,11,12,13,14b-tetradecahydropicene-4a-carboxylic acid	3.93	level1	471.347	23.9	NEG	C30H48O4	13849-91-7	Terpenoids	1.38595	1.24738	1.15147	1.2616	0.94832	1.28645	0.83985	1.02487
91	(E)-2-(3,5-dihydroxy-4,4,10,13-tetramethyl-2,3,6,7,11,12,14,15,16,17-decahydro-1H-cyclopenta[a]phenanthren-17-yl)-6-hydroxy-5,6-dimethyl-hept-4-en-3-one	3.93	level1	471.347	23.9	NEG	C30H48O4	--	Terpenoids	1.38595	1.24738	1.15147	1.2616	0.94832	1.28645	0.83985	1.02487
92	6,7,4'-Trihydroxyisoflavone	3.93	level1	269.045	22.4	NEG	C15H10O5	17817-31-1	Shikimates and Phenylpropanoids	0.151047	4.59534e-05	0.151394	0.100829	0.128896	0.177698	0.123485	0.14336
93	methyl 8-hydroxy-9-oxo-xanthene-1-carboxylate	3.93	level1	269.045	22.4	NEG	C15H10O5	--	Polyketides	0.151047	4.59534e-05	0.151394	0.100829	0.128896	0.177698	0.123485	0.14336
94	2-[5-methoxycarbonyl-2-[(2S,3R,4S,5S,6R)-3,4,5-trihydroxy-6-(hydroxymethyl)tetrahydropyran-2-yl]oxy-3-vinyl-3,4-dihydro-2H-pyran-4-yl]acetic acid	3.93	level1	403.124	186.5	NEG	C17H24O11	--	Terpenoids	0.58674	0.310841	0.444429	0.447336	4.71211	7.92559	3.3348	5.32416
95	Palmitic acid	3.93	level1	255.232	21.6	NEG	C16H32O2	57-10-3	Fatty acids	210.046	209.887	125.248	181.727	176.673	175.012	152.181	167.955
96	Isovalerylcarnitine (Car(5:0))	3.93	level1	246.17	162.5	POS	C12H23NO4	31023-24-2	Fatty acids	0.0350654	0.0323497	0.0255115	0.0309755	0.0170297	0.0290394	0.020734	0.0222677
97	cis-8,11,14-Eicosatrienoic acid	3.93	level1	305.248	20.1	NEG	C20H34O2	135625-06-8	Fatty acids	9.02323	7.17951	7.82343	8.00872	0.507054	0.615456	0.424522	0.515677
98	trans-Aconitic acid	3.93	level1	173.009	264.4	NEG	C6H6O6	4023-65-8	Fatty acids	3.61703	4.18546	4.42131e-05	2.60084	4.24677	4.14205	3.93999	4.1096
99	Chiro-Inositol	3.93	level1	179.056	243.4	NEG	C6H12O6	643-12-9	Carbohydrates	40.6502	38.8408	37.0858	38.8589	42.0408	46.8713	40.768	43.2267
100	Shikimic acid	3.93	level1	173.045	222	NEG	C7H10O5	138-59-0	Shikimates and Phenylpropanoids	0.889111	0.958951	0.770086	0.872716	0.861894	0.770709	0.768073	0.800225
101	4-Hydroxyproline	3.93	level1	132.065	219	POS	C5H9NO3	51-35-4	Amino acids and Peptides	0.00852638	0.00966464	0.00976971	0.00932025	0.0910685	0.0614388	0.0732427	0.07525
102	3-Dehydroquinic acid	3.93	level1	189.04	187.8	NEG	C7H10O6	10534-44-8	Shikimates and Phenylpropanoids	0.71397	0.531903	0.716663	0.654178	0.537974	0.961075	0.766551	0.7552
103	Trigonelline	3.93	level1	138.055	183	POS	C7H7NO2	535-83-1	Alkaloids	0.330771	0.316431	0.237688	0.294963	0.0687157	0.0712431	0.0758045	0.0719211
104	Tryptophan	3.93	level1	205.097	173.7	POS	C11H12N2O2	73-22-3	Amino acids and Peptides	0.13929	0.157412	0.0895076	0.128736	0.107387	0.0855298	0.0889633	0.0939601
105	Tiglylcarnitine (Car(5:1))	3.93	level1	244.154	168.6	POS	C12H21NO4	64681-36-3	Fatty acids	0.0347547	0.0269954	0.0237929	0.0285143	0.0209446	0.0267049	0.0285642	0.0254046
106	Guanosine	3.93	level1	284.099	168.5	POS	C10H13N5O5	118-00-3	Carbohydrates	0.0250542	0.0243954	0.020514	0.0233212	0.0454911	0.0265861	0.0388362	0.0369712
107	Adenosine 2',3'-cyclic phosphate	3.93	level1	328.044	168.4	NEG	C10H12N5O6P	634-01-5	Carbohydrates	0.14144	0.16754	0.175242	0.161407	0.365797	0.357097	0.352584	0.358493
108	Pantothenic acid	3.93	level1	218.103	167.4	NEG	C9H17NO5	79-83-4	Amino acids and Peptides	0.656089	0.562139	0.464661	0.560963	0.603971	0.591104	0.691457	0.628844
109	7-[(2S,3R,4S,5S,6R)-4,5-dihydroxy-6-(hydroxymethyl)-3-[(2S,3R,4R,5R,6S)-3,4,5-trihydroxy-6-methyl-tetrahydropyran-2-yl]oxy-tetrahydropyran-2-yl]oxy-3,5-dihydroxy-2-(4-hydroxyphenyl)chromen-4-one	3.93	level1	595.165	154.9	POS	C27H30O15	17353-03-6	Shikimates and Phenylpropanoids	7.52157	6.35554	3.96259	5.94657	1.71218	2.0621	2.24768	2.00732
110	3,5,7-trihydroxy-2-[2-hydroxy-6-[(2S,3R,4S,5S,6R)-3,4,5-trihydroxy-6-(hydroxymethyl)tetrahydropyran-2-yl]oxy-phenyl]chromen-4-one	3.93	level1	465.102	132.7	POS	C21H20O12	172428-47-6	Shikimates and Phenylpropanoids	0.291154	0.254624	0.294126	0.279968	0.348182	0.422104	0.377891	0.382726
111	Bayogenin	3.93	level1	487.342	31.1	NEG	C30H48O5	6989-24-8	Terpenoids	0.549174	0.686069	0.488913	0.574719	0.371785	0.461482	0.375623	0.402964
112	Embelin	3.93	level1	293.175	25.7	NEG	C17H26O4	550-24-3	Polyketides	0.314334	0.297259	0.415551	0.342381	0.734127	0.505034	0.704144	0.647768
113	13(S)-HODE	3.93	level1	295.227	24.6	NEG	C18H32O3	29623-28-7	Fatty acids	2.22899	2.48629	2.12617	2.28048	4.60816	6.43551	4.43758	5.16042
114	3-Hydroxy-2-methylpyridine	3.93	level1	110.06	24.4	POS	C6H7NO	1121-25-1	Alkaloids	0.239217	0.218173	0.196603	0.217998	0.163087	0.113868	0.138475	0.138476
115	3-Pyridinemethanol	3.93	level1	110.06	24.4	POS	C6H7NO	100-55-0	Alkaloids	0.239217	0.218173	0.196603	0.217998	0.163087	0.113868	0.138475	0.138476
116	cis-9-Palmitoleic acid	3.93	level1	253.217	22.1	NEG	C16H30O2	373-49-9	Fatty acids	1.95309	1.87625	1.99497	1.94144	1.74966	4.77779e-05	1.95691	1.23554
117	Heptadecanoic acid	3.93	level1	269.248	21	NEG	C17H34O2	506-12-7	Fatty acids	4.92653	4.87903	2.87366	4.22641	3.09155	3.27259	2.76407	3.04273
118	Indoxyl sulfate	3.93	level1	212.002	12.5	NEG	C8H7NO4S	487-94-5	Alkaloids	0.553779	0.409746	0.398097	0.453874	0.175511	0.1725	0.164241	0.170751
119	Stearic acid	3.93	level1	283.264	20.8	NEG	C18H36O2	57-11-4	Fatty acids	27.1374	28.11	16.8031	24.0169	42.7462	44.2358	38.9646	41.9822
120	Fructose 6-phosphate	3.92	level1	243.026	284.1	POS	C6H13O9P	643-13-0	Carbohydrates	0.0856599	0.0783141	0.0574524	0.0738088	0.0528431	0.0544662	0.0544719	0.0539271
121	gamma-Linolenic acid	3.92	level1	277.217	21.3	NEG	C18H30O2	506-26-3	Fatty acids	133.39	113.638	126.449	124.493	76.1285	81.895	77.3102	78.4445
122	cis-Aconitic acid	3.92	level1	173.009	264.4	NEG	C6H6O6	4023-65-8	Fatty acids	3.61703	4.18546	4.42131e-05	2.60084	4.24677	4.14205	3.93999	4.1096
123	3-Pyridylacetic acid	3.92	level1	138.055	183	POS	C7H7NO2	501-81-5	Alkaloids	0.330771	0.316431	0.237688	0.294963	0.0687157	0.0712431	0.0758045	0.0719211
124	Uridine diphosphate glucose (UDP-glucose)	3.92	level1	565.047	274	NEG	C15H24N2O17P2	133-89-1	Carbohydrates	0.250433	0.229904	0.181588	0.220642	0.125002	0.156012	0.146547	0.14252
125	2'-Deoxyguanosine 5'-monophosphate (dGMP)	3.92	level1	346.055	273.7	NEG	C10H14N5O7P	902-04-5	Carbohydrates	1.3157	1.20595	0.954524	1.15873	1.15423	1.23517	1.30413	1.23118
126	Malic acid	3.92	level1	133.014	251.7	NEG	C4H6O5	6915-15-7	Fatty acids	87.2989	97.5163	100.664	95.1596	76.5181	105.601	65.7929	82.6373
127	Glutamate	3.92	level1	146.046	247.5	NEG	C5H9NO4	56-86-0	Amino acids and Peptides	1.92595	1.55527	1.3088	1.59667	2.54936	2.81375	2.70894	2.69068
128	3-Methylhistidine	3.92	level1	170.092	242.5	POS	C7H11N3O2	368-16-1	Amino acids and Peptides	0.0253611	0.0234443	0.013734	0.0208465	0.0421042	0.0656065	0.0839821	0.0638976
129	Glutaric acid	3.92	level1	131.035	239.2	NEG	C5H8O4	110-94-1	Fatty acids	0.292534	0.347698	0.259968	0.300067	0.378523	0.407682	0.383153	0.389786
130	Malonic acid	3.92	level1	103.004	238.6	NEG	C3H4O4	141-82-2	Fatty acids	0.440577	1.11015	0.0886799	0.546469	1.49095	1.70166	0.528131	1.24025
131	Turanose	3.92	level1	341.108	228.7	NEG	C12H22O11	547-25-1	Carbohydrates	185.01	194.724	204.659	194.798	130.212	146.605	128.404	135.074
132	5-Aminolevulinic acid	3.92	level1	130.051	218.9	NEG	C5H9NO3	106-60-5	Amino acids and Peptides	0.0394099	0.0231941	0.0432032	0.0352691	0.231033	0.171817	0.192528	0.198459
133	Quinic acid	3.92	level1	191.056	204.7	NEG	C7H12O6	115919-31-8	Other	196.192	211.468	4.42131e-05	135.887	189.888	177.007	183.604	183.5
134	Clitorin	3.92	level1	739.207	193.7	NEG	C33H40O19	55804-74-5	Shikimates and Phenylpropanoids	0.574563	0.679905	0.375161	0.54321	0.220027	0.257168	0.252963	0.243386
135	Pyrrolidine	3.92	level1	72.0807	192	POS	C4H9N	123-75-1	Alkaloids	0.0970565	0.0953246	2.17515e-06	0.0641278	2.24963e-06	0.0904768	0.0877361	0.0594051
136	Valine	3.92	level1	118.086	192	POS	C5H11NO2	72-18-4	Amino acids and Peptides	0.33789	0.296108	0.256348	0.296782	0.305235	0.218182	0.252969	0.258796
137	Glyceric acid	3.92	level1	105.019	190.7	NEG	C3H6O4	6000-40-4	Fatty acids	1.08117	1.03582	1.08822	1.0684	1.63523	1.59047	1.56934	1.59835
138	Acetylcholine	3.92	level1	146.117	131.4	POS	C7H16NO2	51-84-3	Fatty acids	0.109293	0.12417	0.0815053	0.104989	0.125103	0.0985421	0.124697	0.116114
139	5-Methylcytosine	3.92	level1	126.066	110.1	POS	C5H7N3O	554-01-8	Alkaloids	0.0623816	0.0565771	0.0488891	0.0559493	0.0680684	0.0583867	0.0616154	0.0626902
140	Sph(t18:0)	3.92	level1	318.299	77.1	POS	C18H39NO3	554-62-1	Fatty acids	0.0901111	0.111414	0.0640227	0.0885158	0.276178	0.123086	0.190553	0.196606
141	Aurantio-obtusin β-D-glucoside	3.92	level1	493.133	49.8	POS	C23H24O12	129025-96-3	Polyketides	0.105487	0.0848315	0.0723369	0.0875517	0.0439184	0.0495661	0.0619896	0.0518247
142	Hexaethylene glycol	3.92	level1	283.174	29.9	POS	C12H26O7	2615-15-8	Fatty acids	0.453675	0.413064	0.454372	0.44037	2.24963e-06	0.418582	0.428259	0.282281
143	Pentaethylene glycol	3.92	level1	239.148	28.8	POS	C10H22O6	4792-15-8	Other	0.118958	0.10079	0.129939	0.116563	2.24963e-06	0.0951316	0.107778	0.0676374
144	cis-​9,​10-​Epoxystearic acid	3.92	level1	297.243	24.5	NEG	C18H34O3	24560-98-3	Fatty acids	1.36689	1.34887	1.10026	1.27201	1.80221	2.42526	1.92529	2.05092
145	(E)-11-hydroxyoctadec-9-enoic acid	3.92	level1	297.243	24.5	NEG	C18H34O3	--	Fatty acids	1.36689	1.34887	1.10026	1.27201	1.80221	2.42526	1.92529	2.05092
146	8-[3-oxo-2-[(E)-pent-2-enyl]cyclopenten-1-yl]octanoic acid	3.92	level1	291.196	21.2	NEG	C18H28O3	93633-61-5	Fatty acids	0.437399	0.384081	0.91345	0.57831	0.495533	4.77779e-05	0.652487	0.382689
147	1,1,9a-trimethyl-3,4,8,9-tetrahydro-2H-benzo[7]annulene-7-carboxylic acid	3.92	level1	233.154	16.4	NEG	C15H22O2	--	Terpenoids	0.161947	0.177795	4.42131e-05	0.113262	0.175831	0.184161	0.14769	0.169227
148	4-Cresol sulfate	3.92	level1	187.007	14.4	NEG	C7H8O4S	91978-69-7	Shikimates and Phenylpropanoids	0.0679815	0.0619603	0.0473342	0.059092	4.60926e-05	0.0901305	0.0913053	0.060494
149	Phenylephrine	3.91	level1	150.091	152.3	POS	C9H13NO2	59-42-7	Alkaloids	0.0865799	0.0979432	0.0806454	0.0883895	0.127424	0.0969743	0.139703	0.121367
150	9-PAHSA	3.91	level1	537.488	19.4	NEG	C34H66O4	1481636-31-0	Fatty acids	0.926885	0.872355	0.630537	0.809925	1.89071	1.60367	1.4024	1.63226
151	Pyrrole-2-carboxaldehyde	3.91	level1	94.0296	24.7	NEG	C5H5NO	1003-29-8	Alkaloids	0.80035	0.92611	0.933376	0.886612	0.437979	0.37746	0.440711	0.418717
152	Myristic acid	3.91	level1	227.201	22.7	NEG	C14H28O2	544-63-8	Fatty acids	5.13148	5.19575	2.92641	4.41788	3.99035	3.62457	3.20146	3.60546
153	Trehalose	3.91	level1	341.108	243.6	NEG	C12H22O11	99-20-7	Carbohydrates	6.00951	7.17447	6.86156	6.68185	4.15314	4.62357	3.91077	4.22916
154	myo-Inositol	3.91	level1	179.056	243.4	NEG	C6H12O6	87-89-8	Carbohydrates	40.6502	38.8408	37.0858	38.8589	42.0408	46.8713	40.768	43.2267
155	Arjunolic acid	3.91	level1	487.342	31.1	NEG	C30H48O5	465-00-9	Terpenoids	0.549174	0.686069	0.488913	0.574719	0.371785	0.461482	0.375623	0.402964
156	(4aS,6aS,6bR,9R,10S,11R,12aR)-10,11-dihydroxy-9-(hydroxymethyl)-2,2,6a,6b,9,12a-hexamethyl-1,3,4,5,6,6a,7,8,8a,10,11,12,13,14b-tetradecahydropicene-4a-carboxylic acid	3.91	level1	487.342	31.1	NEG	C30H48O5	--	Terpenoids	0.549174	0.686069	0.488913	0.574719	0.371785	0.461482	0.375623	0.402964
157	Orthosphenic acid	3.91	level1	487.342	31.1	NEG	C30H48O5	86632-20-4	Terpenoids	0.549174	0.686069	0.488913	0.574719	0.371785	0.461482	0.375623	0.402964
158	3-Hydroxypyruvic acid	3.91	level1	103.004	238.6	NEG	C3H4O4	1113-60-6	Fatty acids	0.440577	1.11015	0.0886799	0.546469	1.49095	1.70166	0.528131	1.24025
159	MeAIB	3.91	level1	118.086	192	POS	C5H11NO2	2566-34-9	Amino acids and Peptides	0.33789	0.296108	0.256348	0.296782	0.305235	0.218182	0.252969	0.258796
160	9-Oxooctadecanoic acid	3.91	level1	297.243	24.5	NEG	C18H34O3	4114-74-3	Fatty acids	1.36689	1.34887	1.10026	1.27201	1.80221	2.42526	1.92529	2.05092
161	N,N-Dimethylarginine (ADMA)	3.91	level1	203.15	299.9	POS	C8H18N4O2	30315-93-6	Amino acids and Peptides	0.193244	0.152268	0.124663	0.156725	0.279616	0.236639	0.237857	0.251371
162	Glucose 6-phosphate	3.91	level1	259.022	284.8	NEG	C6H13O9P	56-73-5	Carbohydrates	2.17333	1.88162	1.56352	1.87283	1.29787	1.47075	1.34276	1.37046
163	2-Hydroxyglutaric acid	3.91	level1	147.03	243.4	NEG	C5H8O5	13095-48-2	Fatty acids	5.68763	6.09251	5.46779	5.74931	3.98412	3.21119	3.86644	3.68725
164	N-Acetylhistidine	3.91	level1	198.087	201.7	POS	C8H11N3O3	39145-52-3	Amino acids and Peptides	0.0118665	0.0166586	0.0141838	0.0142363	0.00699908	0.00533917	0.00861133	0.00698319
165	4-(dimethylamino)butanoate	3.91	level1	130.087	201.2	NEG	C6H13NO2	693-11-8	Amino acids and Peptides	0.276856	0.290425	0.219899	0.262393	0.159287	0.139418	0.10828	0.135661
166	Pipecolic acid	3.91	level1	130.086	199	POS	C6H11NO2	3105-95-1	Amino acids and Peptides	2.21476e-06	0.0520777	0.0400779	0.0307193	0.0539897	0.0475439	2.1208e-06	0.0338453
167	5-hydroxy-3-[(2S,3R,4R,5S)-3-hydroxy-5-(hydroxymethyl)-4-[(2S,3R,4S,5S,6R)-3,4,5-trihydroxy-6-(hydroxymethyl)tetrahydropyran-2-yl]oxy-tetrahydrofuran-2-yl]oxy-2-(4-hydroxyphenyl)-7-[(2S,3R,4R,5R,6S)-3,4,5-trihydroxy-6-methyl-tetrahydropyran-2-yl]oxy-chromen-4-one	3.91	level1	725.192	170.1	NEG	C32H38O19	--	Shikimates and Phenylpropanoids	0.586501	0.653935	0.468816	0.569751	0.426976	0.446928	0.475704	0.449869
168	Glycolate	3.91	level1	75.0085	157.3	NEG	C2H4O3	79-14-1	Other	0.527342	0.53833	0.414369	0.493347	0.209984	0.205869	0.245101	0.220318
169	1-Myristoyl-sn-glycero-3-phosphocholine (LPC(14:0/0:0))	3.91	level1	468.308	138.6	POS	C22H46NO7P	20559-16-4	Fatty acids	0.0168405	0.0181103	0.0108808	0.0152772	0.0296517	0.0231757	0.0273878	0.0267384
170	LPC(16:0)	3.91	level1	496.339	135.9	POS	C24H50NO7P	17364-16-8	Fatty acids	6.14302	6.17169	2.60369	4.9728	5.01645	4.08667	4.31133	4.47148
171	LPC(17:0/0:0)	3.91	level1	510.354	134.4	POS	C25H52NO7P	50930-23-9	Fatty acids	0.116933	0.13872	0.0519313	0.102528	0.0867327	0.0720173	0.0794953	0.0794151
172	Ribitol	3.91	level1	151.061	132.9	NEG	C5H12O5	87-99-0	Other	2.98942	6.79817	2.74695	4.17818	1.91646	1.70689	4.84999	2.82445
173	Uridine	3.91	level1	243.062	78.1	NEG	C9H12N2O6	58-96-8	Carbohydrates	4.36708	4.59534e-05	3.27719	2.54811	5.33264	4.06894	4.4504	4.61733
174	Pelargonic acid	3.91	level1	157.123	24.4	NEG	C9H18O2	112-05-0	Fatty acids	0.9627	4.59534e-05	0.9876	0.650115	1.1232	1.23824	0.948882	1.10344
175	Dodecanoic acid	3.91	level1	199.17	23.5	NEG	C12H24O2	143-07-7	Fatty acids	1.92086	2.08316	1.77138	1.92513	1.83856	4.77779e-05	1.65716	1.16526
176	2,5-Di-tert-butylhydroquinone	3.91	level1	221.154	23.5	NEG	C14H22O2	88-58-4	Shikimates and Phenylpropanoids	0.283868	0.231321	0.169679	0.228289	0.578671	0.560698	0.468313	0.535894
177	Pentadecanoic acid	3.91	level1	241.217	22.2	NEG	C15H30O2	1002-84-2	Fatty acids	1.10171	1.26772	0.784284	1.05124	1.12387	1.00012	0.859908	0.994632
178	Proline	3.91	level1	116.07	196.9	POS	C5H9NO2	147-85-3	Amino acids and Peptides	0.554334	0.594858	0.709455	0.619549	6.08858	4.59398	5.5	5.39419
179	Isoleucine	3.9	level1	132.102	171.3	POS	C6H13NO2	73-32-5	Amino acids and Peptides	2.21476e-06	0.291671	0.25509	0.182254	0.282873	2.14716e-06	0.24175	0.174875
180	2,3-Dihydroxybenzoic acid (Pyrocatechuic acid)	3.9	level1	153.019	13.5	NEG	C7H6O4	303-38-8	Shikimates and Phenylpropanoids	2.44529	3.06146	2.52708	2.67794	4.49664	3.39795	3.49247	3.79569
181	2-(3,4-dihydroxyphenyl)-5-hydroxy-7-methoxy-3-[(2S,3R,4S,5S,6R)-3,4,5-trihydroxy-6-[[(2R,3R,4R,5R,6S)-3,4,5-trihydroxy-6-methyl-tetrahydropyran-2-yl]oxymethyl]tetrahydropyran-2-yl]oxy-chromen-4-one	3.9	level1	625.175	152	POS	C28H32O16	34202-83-0	Shikimates and Phenylpropanoids	2.21476e-06	0.473933	0.42791	0.300615	2.24963e-06	0.438078	0.448744	0.295608
182	(2E,4Z)-9-oxooctadeca-2,4-dienoic acid	3.9	level1	293.212	24.5	NEG	C18H30O3	--	Fatty acids	9.8201	11.0445	8.54658	9.80374	10.0939	14.3035	15.0121	13.1365
183	10,11-dihydroxy-9-(hydroxymethyl)-1,2,6a,6b,9,12a-hexamethyl-2,3,4,5,6,6a,7,8,8a,10,11,12,13,14b-tetradecahydro-1H-picene-4a-carboxylic acid	3.9	level1	487.342	31.1	NEG	C30H48O5	464-92-6|76964-07-3	Terpenoids	0.549174	0.686069	0.488913	0.574719	0.371785	0.461482	0.375623	0.402964
184	1,10-dihydroxy-9-(hydroxymethyl)-1,2,6a,6b,9,12a-hexamethyl-2,3,4,5,6,6a,7,8,8a,10,11,12,13,14b-tetradecahydropicene-4a-carboxylic acid	3.9	level1	487.342	31.1	NEG	C30H48O5	--	Terpenoids	0.549174	0.686069	0.488913	0.574719	0.371785	0.461482	0.375623	0.402964
185	(4aR,5R,6aR,6aS,6bR,8aR,9R,10S,12aR,14bS)-5,10-dihydroxy-9-(hydroxymethyl)-2,2,6a,6b,9,12a-hexamethyl-1,3,4,5,6,6a,7,8,8a,10,11,12,13,14b-tetradecahydropicene-4a-carboxylic acid	3.9	level1	487.342	31.1	NEG	C30H48O5	52936-64-8	Terpenoids	0.549174	0.686069	0.488913	0.574719	0.371785	0.461482	0.375623	0.402964
186	UDP-galactose	3.9	level1	565.047	274	NEG	C15H24N2O17P2	2956-16-3	Carbohydrates	0.250433	0.229904	0.181588	0.220642	0.125002	0.156012	0.146547	0.14252
187	beta-Chamigrenic acid	3.9	level1	233.154	16.4	NEG	C15H22O2	1174388-31-8	Terpenoids	0.161947	0.177795	4.42131e-05	0.113262	0.175831	0.184161	0.14769	0.169227
188	Arginine	3.9	level1	175.119	310.8	POS	C6H14N4O2	74-79-3	Amino acids and Peptides	0.194113	0.174676	0.10156	0.156783	0.585016	0.612313	0.640537	0.612622
189	Isomaltose	3.9	level1	325.113	260.9	POS	C12H22O11	499-40-1	Carbohydrates	0.0291902	0.0365335	0.0294481	0.0317239	0.00977772	0.00978902	0.00949464	0.00968713
190	Homoserine	3.9	level1	118.051	223.6	NEG	C4H9NO3	672-15-1	Amino acids and Peptides	0.38229	0.317912	0.251715	0.317306	0.601052	0.514225	0.630848	0.582042
191	3-[4,5-dihydroxy-6-(hydroxymethyl)-3-[(2S,3R,4R,5R,6S)-3,4,5-trihydroxy-6-methyl-tetrahydropyran-2-yl]oxy-tetrahydropyran-2-yl]oxy-5-hydroxy-2-(4-hydroxyphenyl)-7-[3,4,5-trihydroxy-6-(hydroxymethyl)tetrahydropyran-2-yl]oxy-chromen-4-one	3.9	level1	757.218	216.6	POS	C33H40O20	--	Shikimates and Phenylpropanoids	0.116002	2.22419e-06	0.101397	0.0724672	0.061934	0.0727436	0.0641644	0.0662807
192	3-Hydroxybutyrylcarnitine (Car(4:0-O))	3.9	level1	248.149	202	POS	C11H21NO5	1469900-92-2	Fatty acids	0.0411219	0.0409501	0.0295965	0.0372228	0.019215	0.0199716	0.0149988	0.0180618
193	Glucosamine	3.9	level1	162.076	201.9	POS	C6H13NO5	3416-24-8	Carbohydrates	0.060568	0.0467465	0.0506384	0.0526509	2.24963e-06	0.05648	0.0538475	0.0367766
194	Propionylcarnitine (Car(3:0))	3.9	level1	218.138	185	POS	C10H19NO4	17298-37-2	Fatty acids	2.21476e-06	0.0259741	2.17515e-06	0.00865951	0.0263167	0.0230859	0.0247191	0.0247072
195	O-Acetylserine	3.9	level1	146.046	183	NEG	C5H9NO4	5147-00-2	Amino acids and Peptides	0.156711	0.138149	0.114499	0.136453	0.126785	0.119556	0.131745	0.126029
196	Betaine	3.9	level1	118.086	172.5	POS	C5H11NO2	107-43-7	Amino acids and Peptides	6.48422	6.80267	5.49347	6.26012	4.34379	3.8745	4.00357	4.07395
197	2-Hydroxyisobutyric acid	3.9	level1	85.0293	152.5	NEG	C4H8O3	594-61-6	Fatty acids	1.3155	0.948784	1.22691	1.16373	0.795775	0.894901	0.449377	0.713351
198	Lauramine oxide	3.9	level1	230.247	82.5	POS	C14H31NO	1643-20-5	Fatty acids	0.947578	0.804085	0.517973	0.756545	2.24963e-06	0.689861	0.735756	0.475206
199	Xylulose	3.9	level1	149.045	61.6	NEG	C5H10O5	551-84-8	Carbohydrates	1.5491	2.42405	1.74735	1.90683	1.21805	0.755994	0.583594	0.852547
200	Piperonylic acid	3.9	level1	165.019	50.2	NEG	C8H6O4	94-53-1	Shikimates and Phenylpropanoids	0.669908	0.664635	0.465279	0.59994	0.499594	0.605419	0.484762	0.529925
201	cyclohexa-1,3-diene-1,2-dicarboxylic acid	3.9	level1	167.035	37.3	NEG	C8H8O4	--	Shikimates and Phenylpropanoids	1.64113	2.03406	1.42298	1.69939	0.476793	0.459419	0.664694	0.533635
202	2-Hydroxypalmitic acid	3.9	level1	271.227	24.9	NEG	C16H32O3	764-67-0	Fatty acids	0.884856	1.71003	0.676591	1.09049	1.53355	1.49199	1.23313	1.41956
203	Oleic acid	3.9	level1	281.248	20.7	NEG	C18H34O2	112-80-1	Fatty acids	20.6451	20.4568	19.4121	20.1713	50.069	42.4075	35.1137	42.5301
204	Daphnin	3.89	level1	339.071	119.2	NEG	C15H16O9	486-55-5	Shikimates and Phenylpropanoids	3.04933	3.22	2.37744	2.88226	1.11642	1.44897	1.38442	1.3166
205	3-[(2S,3R,4S,5R,6R)-3,5-dihydroxy-6-(hydroxymethyl)-4-[(2S,3R,4R,5R,6S)-3,4,5-trihydroxy-6-methyl-tetrahydropyran-2-yl]oxy-tetrahydropyran-2-yl]oxy-5,7-dihydroxy-2-(4-hydroxyphenyl)chromen-4-one	3.89	level1	595.165	178.3	POS	C27H30O15	28447-29-2	Shikimates and Phenylpropanoids	2.21476e-06	0.0858859	0.0480625	0.0446502	0.0277923	0.0305616	0.0357409	0.0313649
206	Euscaphic acid	3.89	level1	487.342	31.1	NEG	C30H48O5	53155-25-2	Terpenoids	0.549174	0.686069	0.488913	0.574719	0.371785	0.461482	0.375623	0.402964
207	(4aS,6aS,6bR,9R,10R,11R,12aR)-10,11-dihydroxy-9-(hydroxymethyl)-2,2,6a,6b,9,12a-hexamethyl-1,3,4,5,6,6a,7,8,8a,10,11,12,13,14b-tetradecahydropicene-4a-carboxylic acid	3.89	level1	487.342	31.1	NEG	C30H48O5	465-00-9	Terpenoids	0.549174	0.686069	0.488913	0.574719	0.371785	0.461482	0.375623	0.402964
208	Mauritianin	3.89	level1	739.207	193.7	NEG	C33H40O19	109008-28-8	Shikimates and Phenylpropanoids	0.574563	0.679905	0.375161	0.54321	0.220027	0.257168	0.252963	0.243386
209	Glutarylcarnitine	3.89	level1	276.144	255.8	POS	C12H21NO6	102636-82-8	Fatty acids	0.119748	0.140273	0.113316	0.124446	0.078877	0.0637261	0.0594777	0.0673603
210	Acetylcarnitine (Car(2:0))	3.89	level1	204.123	199	POS	C9H17NO4	3040-38-8	Fatty acids	2.21476e-06	0.432662	0.361955	0.264873	0.341435	0.359345	0.377148	0.359309
211	1-Palmitoyllysophosphatidate	3.89	level1	393.24	179.6	POS	C19H39O7P	22002-85-3	Fatty acids	0.0836036	0.105055	0.0265967	0.0717518	0.0365148	0.0306718	0.0347752	0.0339872
212	Serotonin	3.89	level1	177.102	162.9	POS	C10H12N2O	50-67-9	Alkaloids	0.00931316	0.00928276	0.00802147	0.00887246	0.0308078	0.030229	0.0358314	0.0322894
213	2-hydroxy-5-[(2S,3R,4S,5S,6R)-3,4,5-trihydroxy-6-(hydroxymethyl)tetrahydropyran-2-yl]oxy-benzoic acid	3.89	level1	315.071	152.8	NEG	C13H16O9	1820-89-9	Shikimates and Phenylpropanoids	3.3686	2.67834	2.98878	3.01191	10.4807	8.30648	9.06214	9.2831
214	LPC(20:0)	3.89	level1	552.401	131.1	POS	C28H58NO7P	108341-80-6	Fatty acids	0.0511026	0.0644545	0.0324259	0.0493276	0.0667045	0.0720996	0.068307	0.069037
215	PE(18:0/18:2)	3.89	level1	744.553	73.3	POS	C41H78NO8P	7266-53-7	Fatty acids	0.259716	0.368117	0.16859	0.265475	0.341989	0.291447	0.152895	0.26211
216	Macroantoin G	3.89	level1	529.134	20.2	NEG	C26H26O12	159934-13-1	Shikimates and Phenylpropanoids	0.684615	0.582278	0.496043	0.587645	0.453706	0.390327	0.517372	0.453802
217	3-hydroxy-2-[(Z)-oct-2-enyl]pentanedioic acid	3.89	level1	239.128	17.5	NEG	C13H22O5	--	Fatty acids	0.730673	0.666281	0.632278	0.676411	1.0291	1.19777	0.658456	0.961773
218	3-[4,5-dihydroxy-3-(3,4,5-trihydroxy-6-methyl-tetrahydropyran-2-yl)oxy-6-[(3,4,5-trihydroxy-6-methyl-tetrahydropyran-2-yl)oxymethyl]tetrahydropyran-2-yl]oxy-5,7-dihydroxy-2-(4-hydroxyphenyl)chromen-4-one	3.88	level1	739.207	193.7	NEG	C33H40O19	--	Shikimates and Phenylpropanoids	0.574563	0.679905	0.375161	0.54321	0.220027	0.257168	0.252963	0.243386
219	Mannose 6-phosphate	3.88	level1	259.022	284.8	NEG	C6H13O9P	3672-15-9	Carbohydrates	2.17333	1.88162	1.56352	1.87283	1.29787	1.47075	1.34276	1.37046
220	Mannose 1-phosphate	3.88	level1	259.022	284.8	NEG	C6H13O9P	27251-84-9	Carbohydrates	2.17333	1.88162	1.56352	1.87283	1.29787	1.47075	1.34276	1.37046
221	16-Hydroxypalmitic acid	3.88	level1	271.227	24.9	NEG	C16H32O3	506-13-8	Fatty acids	0.884856	1.71003	0.676591	1.09049	1.53355	1.49199	1.23313	1.41956
222	Raffinose	3.88	level1	503.161	277	NEG	C18H32O16	512-69-6	Carbohydrates	0.371416	0.3761	0.313923	0.353813	0.38455	0.366573	0.335887	0.362337
223	Maltose	3.88	level1	365.105	243.3	POS	C12H22O11	69-79-4	Carbohydrates	2.21476e-06	0.133386	0.136397	0.0899283	0.137549	0.141502	0.132176	0.137075
224	Glucitol	3.88	level1	181.071	174.2	NEG	C6H14O6	506-87-6	Carbohydrates	5.3443	3.86265	4.06548	4.42414	11.5285	11.0634	11.4596	11.3505
225	Stachydrine	3.88	level1	144.102	173.3	POS	C7H13NO2	4136-37-2	Alkaloids	0.417741	0.373997	0.28613	0.359289	0.434092	0.330387	0.367051	0.377177
226	[(2S)-2-hydroxy-3-[hydroxy-[(2R,3R,5S,6R)-2,3,4,5,6-pentahydroxycyclohexyl]oxyphosphoryl]oxypropyl] (Z)-octadec-12-enoate	3.88	level1	599.318	169.3	POS	C27H51O12P	--	Fatty acids	0.0275635	0.0219125	0.0144837	0.0213199	0.0641172	0.0694323	0.0687981	0.0674492
227	Isobutyrylglycine	3.88	level1	144.066	120.8	NEG	C6H11NO3	15926-18-8	Amino acids and Peptides	0.386637	0.344228	0.254323	0.328396	0.140874	0.132543	0.140126	0.137848
228	2-Methylbutyrylglycine	3.88	level1	158.082	105.7	NEG	C7H13NO3	52320-67-9	Amino acids and Peptides	1.02084	0.967232	0.66745	0.885175	0.303493	0.307194	0.259927	0.290205
229	Syringin	3.88	level1	371.134	74.3	NEG	C17H24O9	118-34-3	Terpenoids	0.301509	0.380193	0.462099	0.381267	0.355365	0.37332	0.400363	0.376349
230	Benzoic acid	3.88	level1	121.029	41.6	NEG	C7H6O2	65-85-0	Shikimates and Phenylpropanoids	1.78066	1.67282	1.61879	1.69076	0.912928	1.11442	0.985566	1.00431
231	Catechin	3.88	level1	289.071	29.4	NEG	C15H14O6	154-23-4	Shikimates and Phenylpropanoids	0.426636	0.376827	4.74452	1.84933	5.04991	53.6945	57.7159	38.8201
232	[3-[2,3-dihydroxypropoxy(hydroxy)phosphoryl]oxy-2-hydroxypropyl] 14-methylpentadecanoate	3.88	level1	483.272	29	NEG	C22H45O9P	--	Fatty acids	4.59639e-05	9.88258	5.69895	5.19386	6.04804	6.24724	4.95195	5.74908
233	(1R,2R,4aS,6aS,6bR,10S,11R,12aR)-1,10,11-trihydroxy-1,2,6a,6b,9,9,12a-heptamethyl-2,3,4,5,6,6a,7,8,8a,10,11,12,13,14b-tetradecahydropicene-4a-carboxylic acid	3.87	level1	487.342	31.1	NEG	C30H48O5	53155-25-2	Terpenoids	0.549174	0.686069	0.488913	0.574719	0.371785	0.461482	0.375623	0.402964
234	(12Z,15Z)-10-hydroxyoctadeca-12,15-dienoic acid	3.87	level1	295.227	24.6	NEG	C18H32O3	--	Fatty acids	2.22899	2.48629	2.12617	2.28048	4.60816	6.43551	4.43758	5.16042
235	Iristectorin B	3.87	level1	493.133	49.8	POS	C23H24O12	94396-09-5	Shikimates and Phenylpropanoids	0.105487	0.0848315	0.0723369	0.0875517	0.0439184	0.0495661	0.0619896	0.0518247
236	(E)-6-hydroxyoctadec-4-enoic acid	3.87	level1	297.243	24.5	NEG	C18H34O3	--	Fatty acids	1.36689	1.34887	1.10026	1.27201	1.80221	2.42526	1.92529	2.05092
237	Mannitol	3.87	level1	181.071	174.2	NEG	C6H14O6	69-65-8	Carbohydrates	11.5285	11.0634	11.4596	11.3505	5.3443	3.86265	4.06548	4.42414
238	lactitol	3.87	level1	343.124	254.8	NEG	C12H24O11	585-86-4	Carbohydrates	0.134402	0.189396	0.151351	0.158383	0.159017	0.150484	0.167868	0.159123
239	3-Amino-4-methylpentanoic acid	3.87	level1	130.087	176.5	NEG	C6H13NO2	5699-54-7	Amino acids and Peptides	1.58181	1.33303	1.01675	1.31053	2.80356	1.238	2.28605	2.1092
240	2-Isopropylmalic acid	3.87	level1	175.061	173.1	NEG	C7H12O5	73142-75-3	Fatty acids	2.94118	2.78316	2.62379	2.78271	3.38125	3.34284	3.25635	3.32682
241	LPE(18:1(9Z)/0:0)	3.87	level1	480.308	136.2	POS	C23H46NO7P	89576-29-4	Fatty acids	0.031927	0.0277548	0.023712	0.0277979	0.155438	0.165218	0.174395	0.165017
242	LPC(18:2/0:0)	3.87	level1	520.338	135.1	POS	C26H50NO7P	22252-07-9	Fatty acids	12.6945	14.1658	2.17515e-06	8.95341	12.1346	11.5363	12.4786	12.0498
243	Lactate	3.87	level1	89.0242	121.8	NEG	C3H6O3	50-21-5	Fatty acids	8.05599	5.88323	5.42024	6.45316	3.36843	3.64378	3.85298	3.62173
244	Methyl β-D-glucopyranoside	3.87	level1	193.071	86.9	NEG	C7H14O6	709-50-2	Carbohydrates	11.6046	11.9107	9.89629	11.1372	1.12124	1.83179	1.19608	1.38304
245	2-Linoleoyl-1-palmitoyl-sn-glycero-3-phosphoethanolamine	3.87	level1	714.505	74.7	NEG	C39H74NO8P	26662-95-3	Fatty acids	4.19516	2.77803	2.87775	3.28365	8.04621	9.35238	5.99047	7.79636
246	Gulono-1,4-lactone	3.87	level1	177.04	58.9	NEG	C6H10O6	3327-64-8	Carbohydrates	3.26359	7.2151	5.79966	5.42612	3.20846	3.11294	2.69381	3.00507
247	Acanthoside B	3.87	level1	579.207	51.5	NEG	C28H36O13	7374-79-0	Shikimates and Phenylpropanoids	10.4445	11.889	8.98957	10.441	3.91641	5.20033	3.69768	4.27148
248	Arabinono-1,4-lactone	3.87	level1	147.03	33.3	NEG	C5H8O5	51532-86-6	Carbohydrates	15.389	15.5717	15.4659	15.4755	13.4903	14.2819	13.1288	13.6337
249	PG(16:0/18:1)	3.87	level1	747.515	25.9	NEG	C40H77O10P	268550-95-4	Fatty acids	3.43299	4.03806	1.90483	3.12529	6.67652	6.97303	5.78354	6.4777
250	2-Hydroxypyridine	3.87	level1	96.044	24.7	POS	C5H5NO	142-08-5	Alkaloids	0.0850076	0.0732897	0.0839614	0.0807529	0.195895	0.212124	0.210751	0.206257
251	Amentoflavone	3.87	level1	537.082	16.7	NEG	C30H18O10	1617-53-4	Shikimates and Phenylpropanoids	13.6174	4.59534e-05	14.1292	9.2489	11.4014	13.2655	11.5622	12.0763
252	Phloroglucinaldehyde	3.86	level1	153.019	13.5	NEG	C7H6O4	487-70-7	Polyketides	2.44529	3.06146	2.52708	2.67794	4.49664	3.39795	3.49247	3.79569
253	5,7-dihydroxy-2-(4-hydroxy-3-methoxy-phenyl)-3-[3,4,5-trihydroxy-6-[[(2R,3R,4R,5R,6S)-3,4,5-trihydroxy-6-methyl-tetrahydropyran-2-yl]oxymethyl]tetrahydropyran-2-yl]oxy-chromen-4-one	3.86	level1	625.175	152	POS	C28H32O16	--	Shikimates and Phenylpropanoids	2.21476e-06	0.473933	0.42791	0.300615	2.24963e-06	0.438078	0.448744	0.295608
254	Narcissin	3.86	level1	625.175	152	POS	C28H32O16	604-80-8	Shikimates and Phenylpropanoids	2.21476e-06	0.473933	0.42791	0.300615	2.24963e-06	0.438078	0.448744	0.295608
255	12-Hydroxystearic acid	3.86	level1	281.248	20.7	NEG	C18H36O3	106-14-9	Fatty acids	20.6451	20.4568	19.4121	20.1713	50.069	42.4075	35.1137	42.5301
256	3-[(2S,3R,4S,5S,6R)-4,5-dihydroxy-6-[[(2R,3R,4R,5R,6S)-3,4,5-trihydroxy-6-methyl-tetrahydropyran-2-yl]oxymethyl]-3-[(2S,3R,4S,5R)-3,4,5-trihydroxytetrahydropyran-2-yl]oxy-tetrahydropyran-2-yl]oxy-5,7-dihydroxy-2-(4-hydroxyphenyl)chromen-4-one	3.86	level1	725.191	196.4	NEG	C32H38O19	131573-90-5	Shikimates and Phenylpropanoids	0.614385	4.59534e-05	4.42131e-05	0.204825	0.661385	0.672596	0.588619	0.640867
257	Mandelonitrile	3.86	level1	134.06	142.8	POS	C8H7NO	613-88-7	Other	0.0247773	0.0264286	0.0154714	0.0222258	0.00268309	0.00251976	0.00244627	0.00254971
258	L-Fucitol	3.86	level1	165.076	113.2	NEG	C6H14O5	13074-06-1	Fatty acids	1.19189	0.862793	1.08791	1.04753	2.79437	0.0162273	2.916	1.90887
259	(1S,3R,4R,5R)-1,3,4-trihydroxy-5-[(E)-3-(4-hydroxy-3-methoxy-phenyl)prop-2-enoyl]oxy-cyclohexanecarboxylic acid	3.86	level1	367.103	71.3	NEG	C17H20O9	62929-69-5	Shikimates and Phenylpropanoids	4.26356	7.23202	7.54795	6.34784	10.8525	10.4861	4.41583e-05	7.11285
260	2-Hydroxy-6-methoxybenzoic acid	3.85	level1	149.024	21.4	NEG	C8H8O4	3147-64-6	Shikimates and Phenylpropanoids	0.656494	0.647247	0.951351	0.751698	0.0730347	0.103671	0.0647355	0.0804803
261	2-amino-9-(2,7-dihydroxy-2-oxo-4a,6,7,7a-tetrahydro-4H-furo[3,2-d][1,3,2]dioxaphosphinin-6-yl)-1H-purin-6-one	3.85	level1	346.054	206.7	POS	C10H12N5O7P	40732-48-7	Carbohydrates	0.0131592	0.0168883	0.0149313	0.0149929	0.0229214	0.0244556	0.0206133	0.0226634
262	5-hydroxy-2-(4-hydroxyphenyl)-3-[(2S,3R,4S,5S,6R)-3,4,5-trihydroxy-6-(hydroxymethyl)tetrahydropyran-2-yl]oxy-7-[(2S,3R,4R,5R,6S)-3,4,5-trihydroxy-6-methyl-tetrahydropyran-2-yl]oxy-chromen-4-one	3.85	level1	595.165	154.9	POS	C27H30O15	2392-95-2	Shikimates and Phenylpropanoids	7.52157	6.35554	3.96259	5.94657	1.71218	2.0621	2.24768	2.00732
263	[3,4,5-trihydroxy-5-(hydroxymethyl)tetrahydrofuran-2-yl]methyl dihydrogen phosphate	3.85	level1	259.022	284.8	NEG	C6H13O9P	26177-86-6	Carbohydrates	2.17333	1.88162	1.56352	1.87283	1.29787	1.47075	1.34276	1.37046
264	Hygric acid	3.85	level1	130.086	199	POS	C6H11NO2	475-11-6	Alkaloids	2.21476e-06	0.0520777	0.0400779	0.0307193	0.0539897	0.0475439	2.1208e-06	0.0338453
265	Iditol	3.85	level1	181.071	174.2	NEG	C6H14O6	69-65-8	Carbohydrates	5.3443	3.86265	4.06548	4.42414	11.5285	11.0634	11.4596	11.3505
266	Isomalt	3.85	level1	343.124	254.8	NEG	C12H24O11	64519-82-0	Other	0.134402	0.189396	0.151351	0.158383	0.159017	0.150484	0.167868	0.159123
267	N6,N6,N6-Trimethyllysine	3.85	level1	189.16	321	POS	C9H20N2O2	19253-88-4	Amino acids and Peptides	0.0479046	0.0363312	0.0225115	0.0355825	0.0566936	0.0583755	0.0541305	0.0563999
268	Phosphate	3.85	level1	78.9588	291	NEG	H3O4P	7664-38-2	Carbohydrates	0.190275	0.172145	0.151786	0.171402	0.175053	0.172127	0.171655	0.172945
269	Cytidine 5'-monophosphate (CMP)	3.85	level1	324.059	282.4	POS	C9H14N3O8P	63-37-6	Carbohydrates	0.0150535	0.0130021	0.00999024	0.012682	0.024677	0.0228888	0.028642	0.0254026
270	Galactinol	3.85	level1	341.108	282.3	NEG	C12H22O11	3687-64-7	Carbohydrates	0.996518	1.19283	4.42131e-05	0.729799	0.83349	0.71982	0.747915	0.767075
271	Histidine	3.85	level1	156.077	252.2	POS	C6H9N3O2	71-00-1	Amino acids and Peptides	0.171154	0.0315398	0.0117312	0.0714749	0.230341	0.201312	0.275043	0.235566
272	Glycerophosphoethanolamine	3.85	level1	214.048	247.3	NEG	C5H14NO6P	1190-00-7	Other	0.172788	0.13626	0.122749	0.143932	0.238886	0.2898	0.268588	0.265758
273	Citric acid	3.85	level1	173.009	245.6	NEG	C6H8O7	77-92-9	Fatty acids	0.269958	0.298481	0.275018	0.281152	0.991949	0.693498	0.340783	0.67541
274	N-Acetylaspartic acid	3.85	level1	174.04	244.1	NEG	C6H9NO5	997-55-7	Amino acids and Peptides	0.855793	0.735762	0.438862	0.676806	0.404927	0.417725	0.423374	0.415342
275	2-Aminoadipic acid	3.85	level1	160.061	243.7	NEG	C6H11NO4	542-32-5	Amino acids and Peptides	0.746323	0.813804	0.676471	0.745533	0.355672	0.267641	0.249143	0.290818
276	3-Isopropylmalic acid	3.85	level1	175.061	198.5	NEG	C7H12O5	921-28-8	Fatty acids	3.10771	3.25049	2.81435	3.05752	3.77823	3.53513	3.69532	3.66956
277	PC(18:0/14:0)	3.85	level1	734.565	79.3	POS	C40H80NO8P	20664-02-2	Fatty acids	0.261418	2.22419e-06	0.273285	0.178235	2.24963e-06	0.239421	0.214741	0.151388
278	Esculin	3.84	level1	339.071	119.2	NEG	C15H16O9	531-75-9	Shikimates and Phenylpropanoids	3.04933	3.22	2.37744	2.88226	1.11642	1.44897	1.38442	1.3166
279	Melibiose	3.84	level1	341.108	243.6	NEG	C12H22O11	60033-03-6	Carbohydrates	6.00951	7.17447	6.86156	6.68185	4.15314	4.62357	3.91077	4.22916
280	(3S,4R,5R)-1,3,4,5-tetrahydroxy-6-[(2S,3R,4S,5S,6R)-3,4,5-trihydroxy-6-(hydroxymethyl)tetrahydropyran-2-yl]oxy-hexan-2-one	3.84	level1	341.108	243.6	NEG	C12H22O11	13718-94-0	Carbohydrates	6.00951	7.17447	6.86156	6.68185	4.15314	4.62357	3.91077	4.22916
281	Fructose 1-phosphate	3.84	level1	259.022	284.8	NEG	C6H13O9P	15978-08-2	Carbohydrates	2.17333	1.88162	1.56352	1.87283	1.29787	1.47075	1.34276	1.37046
282	p-Toluquinone	3.84	level1	121.029	41.6	NEG	C7H6O2	553-97-9	Polyketides	1.78066	1.67282	1.61879	1.69076	0.912928	1.11442	0.985566	1.00431
283	Isocitric acid	3.84	level1	173.009	245.6	NEG	C6H8O7	320-77-4	Fatty acids	0.269958	0.298481	0.275018	0.281152	0.991949	0.693498	0.340783	0.67541
284	1-Methylnicotinamide	3.84	level1	137.071	210.1	POS	C7H9N2O	3106-60-3	Alkaloids	0.0984208	0.100694	0.195336	0.131484	0.0474609	0.141239	0.0497175	0.0794726
285	(-)-Camphoric acid	3.84	level1	199.097	199.7	NEG	C10H16O4	560-09-8	Terpenoids	0.0959275	0.132147	0.083781	0.103952	0.0785631	0.104295	0.104936	0.0959312
286	3-[4,5-dihydroxy-3-[(2R,3R,4R,5R,6S)-3,4,5-trihydroxy-6-methyl-tetrahydropyran-2-yl]oxy-6-[[(2R,3R,4R,5R,6S)-3,4,5-trihydroxy-6-methyl-tetrahydropyran-2-yl]oxymethyl]tetrahydropyran-2-yl]oxy-5,7-dihydroxy-2-(4-hydroxyphenyl)chromen-4-one	3.84	level1	741.223	193.8	POS	C33H40O19	--	Shikimates and Phenylpropanoids	0.119488	0.129177	0.0841069	0.110924	0.0448677	0.0501678	0.0514309	0.0488221
287	LPG(18:1(9Z))	3.84	level1	509.288	62.6	NEG	C24H47O9P	326495-24-3	Fatty acids	1.71343	1.67732	0.757586	1.38278	2.75663	4.77779e-05	2.57406	1.77691
288	4-Ethoxybenzoic acid	3.84	level1	165.055	37.2	NEG	C9H10O3	619-86-3	Shikimates and Phenylpropanoids	0.668063	0.839981	0.69959	0.735878	0.768184	0.663464	0.782948	0.738199
289	β-Boswellic acid	3.83	level1	455.352	20.2	NEG	C30H48O3	631-69-6	Terpenoids	4.59639e-05	5.28384	4.42131e-05	1.76131	5.29603	5.8929	5.0467	5.41188
290	(10E,12E)-9-hydroxyoctadeca-10,12-dienoic acid	3.83	level1	295.227	24.6	NEG	C18H32O3	15514-85-9|115185-06-3	Fatty acids	2.22899	2.48629	2.12617	2.28048	4.60816	6.43551	4.43758	5.16042
291	trans-Vaccenic acid	3.83	level1	281.248	20.7	NEG	C18H34O2	693-72-1	Fatty acids	20.6451	20.4568	19.4121	20.1713	50.069	42.4075	35.1137	42.5301
292	Galactitol	3.83	level1	181.071	174.2	NEG	C6H14O6	608-66-2	Carbohydrates	5.3443	3.86265	4.06548	4.42414	11.5285	11.0634	11.4596	11.3505
293	Thiamine	3.83	level1	265.111	233.4	POS	C12H17N4OS	59-43-8	Alkaloids	0.0535935	0.067596	0.0363108	0.0525001	0.0820274	0.0875336	0.0738485	0.0811365
294	8-[4,5-dihydroxy-6-(hydroxymethyl)-3-[3,4,5-trihydroxy-6-(hydroxymethyl)tetrahydropyran-2-yl]oxy-tetrahydropyran-2-yl]-5,7-dihydroxy-2-(4-hydroxyphenyl)chromen-4-one	3.83	level1	595.165	193.8	POS	C27H30O15	--	Shikimates and Phenylpropanoids	0.0419868	0.0422916	0.0237937	0.036024	0.0139544	0.016575	0.0164387	0.015656
295	(2R,3R,4S,5S,6R)-2-benzyloxy-6-[[(2R,3R,4R)-3,4-dihydroxy-4-(hydroxymethyl)tetrahydrofuran-2-yl]oxymethyl]tetrahydropyran-3,4,5-triol	3.83	level1	401.144	101.6	NEG	C18H26O10	115009-57-9	Shikimates and Phenylpropanoids	14.7969	13.6815	9.63163	12.7033	16.5223	17.3026	16.9816	16.9355
296	Deoxyinosine	3.83	level1	233.066	97.4	NEG	C10H12N4O4	890-38-0	Carbohydrates	1.97791	2.33068	1.4153	1.90796	1.56784	1.99658	2.12271	1.89571
297	PC(16:0/20:4)	3.83	level1	782.566	64.8	POS	C44H80NO8P	35418-58-7	Fatty acids	7.41642	13.5498	6.50319	9.15649	9.47054	20.527	20.5054	16.8343
298	(2S,3R,4S,5S,6R)-2-(4-hydroxy-3-methoxy-phenoxy)-6-(hydroxymethyl)tetrahydropyran-3,4,5-triol	3.83	level1	301.092	61	NEG	C13H18O8	109194-60-7	Other	1.04923	1.02794	1.24584	1.10767	1.22189	4.77779e-05	1.14707	0.789669
299	Fructose	3.83	level1	179.056	185	NEG	C6H12O6	30237-26-4	Carbohydrates	18.6355	20.4111	17.653	18.8999	11.4796	13.0533	12.2025	12.2452
300	2-Hydroxybutyric acid	3.83	level1	103.04	91	NEG	C4H8O3	3347-90-8	Fatty acids	1.53298	1.4416	1.20573	1.39344	1.32029	1.61221	4.41583e-05	0.977515
301	3-[1-hydroxy-2-(methylamino)ethyl]phenol	3.82	level1	150.091	152.3	POS	C9H13NO2	61-76-7	Alkaloids	0.0865799	0.0979432	0.0806454	0.0883895	0.127424	0.0969743	0.139703	0.121367
302	Uridine 5'-diphosphate (UDP)	3.82	level1	405.009	274.2	POS	C9H14N2O12P2	58-98-0	Carbohydrates	0.0166615	0.0199389	0.0109604	0.0158536	0.0135808	0.0139072	0.0133821	0.0136234
303	4-(carboxymethyl)-2-[3,4,5-trihydroxy-6-(hydroxymethyl)tetrahydropyran-2-yl]oxy-3-vinyl-3,4-dihydro-2H-pyran-5-carboxylic acid	3.82	level1	389.108	255.8	NEG	C16H22O11	--	Terpenoids	5.57673	4.6779	3.68979	4.64814	5.49973	5.32266	4.84204	5.22148
304	N-Methyl-L-asparagine	3.82	level1	127.051	236.9	NEG	C5H10N2O3	7175-34-0	Amino acids and Peptides	0.160903	0.120342	0.109169	0.130138	0.162395	0.115853	0.135919	0.138056
305	2-Aminoisobutyric acid	3.82	level1	86.0599	235.4	POS	C4H9NO2	62-57-7	Amino acids and Peptides	0.0154972	0.0145042	2.17515e-06	0.0100012	0.0180146	0.0160801	0.0182907	0.0174618
306	1-Deoxynojirimycin	3.82	level1	146.081	196.9	POS	C6H13NO4	19130-96-2	Carbohydrates	0.0608571	0.0659489	0.0479865	0.0582642	0.0537409	0.0433534	0.0494707	0.048855
307	D-Mannoheptulose	3.82	level1	209.066	195.5	NEG	C7H14O7	3615-44-9	Carbohydrates	12.8393	13.0717	12.4419	12.7843	19.3582	17.9591	17.6591	18.3255
308	4-hydroxy-3,5,5-trimethyl-4-[(E)-3-[3,4,5-trihydroxy-6-[(3,4,5-trihydroxytetrahydropyran-2-yl)oxymethyl]tetrahydropyran-2-yl]oxybut-1-enyl]cyclohex-2-en-1-one	3.82	level1	519.243	155.3	POS	C24H38O12	126221-59-8	Terpenoids	0.207973	0.166905	0.118743	0.16454	0.0198219	0.0285709	0.0271817	0.0251915
309	Sinomenine N-oxide	3.82	level1	346.164	149.8	POS	C19H23NO5	1000026-77-6	Alkaloids	0.0439482	0.0450957	0.0265537	0.0385326	0.000276765	0.000221195	2.1208e-06	0.000166694
310	Threitol	3.82	level1	121.05	79.7	NEG	C4H10O4	2418-52-2	Other	1.25337	1.23898	1.12519	1.20585	4.60926e-05	1.17114	1.10084	0.757343
311	Norepinephrine	3.82	level1	152.07	140.5	POS	C8H11NO3	51-41-2	Alkaloids	0.0597901	0.0812431	0.0696445	0.0702259	0.0188816	0.0167335	0.0167853	0.0174668
312	Citramalic acid	3.81	level1	147.03	243.4	NEG	C5H8O5	597-44-4	Fatty acids	5.68763	6.09251	5.46779	5.74931	3.98412	3.21119	3.86644	3.68725
313	Arabitol	3.81	level1	151.061	132.9	NEG	C5H12O5	7643-75-6	Carbohydrates	2.98942	6.79817	2.74695	4.17818	1.91646	1.70689	4.84999	2.82445
314	(2R,3S,4R,5R)-2,3,4,5-tetrahydroxy-6-[(2R,3R,4S,5S,6R)-3,4,5-trihydroxy-6-(hydroxymethyl)tetrahydropyran-2-yl]oxy-hexanal	3.81	level1	341.108	282.3	NEG	C12H22O11	554-91-6	Carbohydrates	0.996518	1.19283	4.42131e-05	0.729799	0.83349	0.71982	0.747915	0.767075
315	Gluconic acid	3.81	level1	195.05	272.6	NEG	C6H12O7	526-95-4	Carbohydrates	2.40368	2.58261	2.12343	2.36991	0.925293	0.418136	0.413772	0.585734
316	o-Tyrosine	3.81	level1	182.081	183	POS	C9H11NO3	2370-61-8	Amino acids and Peptides	0.0591706	0.0683073	0.0502575	0.0592451	0.0195158	0.0184259	0.0166793	0.018207
317	(2R,3R,4S,5S,6R)-2-benzyloxy-6-[[(2S,3R,4S,5R)-3,4,5-trihydroxytetrahydropyran-2-yl]oxymethyl]tetrahydropyran-3,4,5-triol	3.81	level1	401.144	137.5	NEG	C18H26O10	130622-31-0	Other	0.349966	0.355665	0.967603	0.557745	0.188669	0.26261	0.753635	0.401638
318	1-[2,3-dihydroxy-4-[(2S,3R,4S,5S,6R)-3,4,5-trihydroxy-6-(hydroxymethyl)tetrahydropyran-2-yl]oxy-phenyl]ethanone	3.81	level1	329.087	63	NEG	C14H18O9	1631711-77-7	Polyketides	0.552721	0.333657	0.743837	0.543405	3.83068	4.96153	4.2651	4.35244
319	Barlerin	3.81	level1	429.14	45.3	NEG	C19H28O12	57420-46-9	Terpenoids	0.425738	0.497347	0.459795	0.46096	0.932194	1.33002	1.00402	1.08874
320	AKBA	3.81	level1	493.335	13.3	NEG	C32H48O5	67416-61-9	Terpenoids	0.464633	0.153513	0.147013	0.255053	0.928056	1.24074	0.560072	0.909624
321	Methylsuccinic acid	3.8	level1	131.035	239.2	NEG	C5H8O4	498-21-5	Fatty acids	0.292534	0.347698	0.259968	0.300067	0.378523	0.407682	0.383153	0.389786
322	L-Azetidine-2-carboxylic acid	3.8	level1	102.055	288.8	POS	C4H7NO2	2133-34-8	Amino acids and Peptides	0.0170788	0.0234975	0.0115364	0.0173709	0.0703204	0.0850045	0.0568034	0.0707094
323	Azetidine-2-carboxylic acid	3.8	level1	102.055	288.8	POS	C4H7NO2	2133-34-8	Amino acids and Peptides	0.0170788	0.0234975	0.0115364	0.0173709	0.0703204	0.0850045	0.0568034	0.0707094
324	Homocitric acid	3.8	level1	205.035	278.1	NEG	C7H10O7	13052-73-8	Fatty acids	2.72778	2.49196	1.81299	2.34424	2.21863	2.46034	2.18133	2.28677
325	LPC(18:1)	3.8	level1	522.354	133.7	POS	C26H52NO7P	19420-56-5	Fatty acids	2.50572	2.33566	2.24128	2.36089	6.8857	6.68893	7.74077	7.10514
326	3-methylolphenol	3.8	level1	123.045	37.8	NEG	C7H8O2	620-24-6	Shikimates and Phenylpropanoids	0.4877	0.632139	0.446782	0.522207	0.0972461	0.11098	0.108476	0.105567
327	Oricinol	3.8	level1	123.045	37.8	NEG	C7H8O2	504-15-4	Other	0.4877	0.632139	0.446782	0.522207	0.0972461	0.11098	0.108476	0.105567
328	8-[(2E)-3,7-dimethylocta-2,6-dienyl]-7-hydroxy-chromen-2-one	3.8	level1	297.152	14.4	NEG	C19H22O3	23660-05-1	Shikimates and Phenylpropanoids	0.669643	0.430673	0.594236	0.564851	0.655535	0.626638	0.309862	0.530678
329	6-[(2E)-3,7-dimethylocta-2,6-dienyl]-7-hydroxy-chromen-2-one	3.8	level1	297.152	14.4	NEG	C19H22O3	148-83-4	Shikimates and Phenylpropanoids	0.669643	0.430673	0.594236	0.564851	0.655535	0.626638	0.309862	0.530678
330	(1S,8R,9R)-8-hydroxy-4-isopropylidene-10-oxatricyclo[7.2.1.01,5]dodecane-8-carboxylic acid	3.8	level1	265.147	13.3	NEG	C15H22O4	67309-95-9	Terpenoids	0.908133	0.640413	0.550306	0.699617	0.891046	0.495074	0.564738	0.650286
331	PC(16:0/16:0)	3.8	level1	714.542	35.3	NEG	C40H80NO8P	63-89-8	Other	1.5984	1.82847	4.42131e-05	1.14231	1.92772	1.97849	1.64725	1.85115
332	Cellobiose	3.79	level1	325.113	260.9	POS	C12H22O11	528-50-7	Carbohydrates	0.0291902	0.0365335	0.0294481	0.0317239	0.00977772	0.00978902	0.00949464	0.00968713
333	4-Methylcatechol	3.79	level1	123.045	37.8	NEG	C7H8O2	452-86-8	Other	0.4877	0.632139	0.446782	0.522207	0.0972461	0.11098	0.108476	0.105567
334	4-Hydroxybenzyl alcohol	3.79	level1	123.045	37.8	NEG	C7H8O2	623-05-2	Shikimates and Phenylpropanoids	0.4877	0.632139	0.446782	0.522207	0.0972461	0.11098	0.108476	0.105567
335	[2-(hydroxymethyl)-3-methoxy-4-methyl-5-(3-methylbut-2-enoxy)phenyl]methanol	3.79	level1	265.147	13.3	NEG	C15H22O4	17811-28-8	Polyketides	0.908133	0.640413	0.550306	0.699617	0.891046	0.495074	0.564738	0.650286
336	Hoechst 33258 (trihydrochloride)	3.79	level1	425.207	157.7	POS	C25H24N6O	23491-45-4	Alkaloids	0.027211	0.0261514	0.0177291	0.0236972	0.00898151	0.00745819	0.00676186	0.00773385
337	Xylose	3.79	level1	131.035	103.8	NEG	C5H10O5	58-86-6	Carbohydrates	2.03512	1.99302	4.42131e-05	1.34273	1.0016	1.04708	1.62044	1.22304
338	2-Hydroxyethanesulfonic acid	3.79	level1	124.991	59.7	NEG	C2H6O4S	107-36-8	Other	4.59639e-05	1.27789	1.21094	0.829626	1.28826	1.36603	1.27876	1.31102
339	PC(18:0/18:1(9Z))	3.79	level1	788.61	58.6	POS	C44H86NO8P	56421-10-4	Fatty acids	0.557762	0.563646	0.348774	0.490061	0.414565	0.608263	0.565999	0.529609
340	5-hydroxy-6-methoxy-2-(4-methoxyphenyl)-7-[(2S,3R,4S,5S,6R)-3,4,5-trihydroxy-6-(hydroxymethyl)tetrahydropyran-2-yl]oxy-chromen-4-one	3.79	level1	477.138	54.8	POS	C23H24O11	53452-12-3	Shikimates and Phenylpropanoids	0.064667	0.0828812	0.0406318	0.0627267	0.110129	2.14716e-06	0.0532007	0.0544438
341	Ethyl 3-hydroxybenzoate	3.78	level1	165.055	37.2	NEG	C9H10O3	7781-98-8	Shikimates and Phenylpropanoids	0.668063	0.839981	0.69959	0.735878	0.768184	0.663464	0.782948	0.738199
342	2-Phenyllactic acid	3.78	level1	165.055	37.2	NEG	C9H10O3	515-30-0	Shikimates and Phenylpropanoids	0.668063	0.839981	0.69959	0.735878	0.768184	0.663464	0.782948	0.738199
343	3-Methylcatechol	3.78	level1	123.045	37.8	NEG	C7H8O2	488-17-5	Shikimates and Phenylpropanoids	0.4877	0.632139	0.446782	0.522207	0.0972461	0.11098	0.108476	0.105567
344	Spectinomycin	3.78	level1	333.165	294.5	POS	C14H24N2O7	21736-83-4	Carbohydrates	0.0173337	0.0213716	0.0212195	0.0199749	0.0124564	0.00801443	0.0115254	0.0106654
345	2-methylcitrate	3.78	level1	187.024	277.9	NEG	C7H10O7	6061-96-7	Fatty acids	0.31695	0.28828	0.204712	0.26998	0.220898	0.0985278	0.0858392	0.135088
346	Melezitose	3.78	level1	503.161	260.4	NEG	C18H32O16	597-12-6	Carbohydrates	0.0876603	0.0897386	0.103344	0.0935809	0.201506	0.263437	0.230955	0.231966
347	(E,6R)-2,6-dimethyl-8-[(2R,3R,4S,5S,6R)-3,4,5-trihydroxy-6-(hydroxymethyl)tetrahydropyran-2-yl]oxy-oct-2-enoic acid	3.78	level1	347.171	174.5	NEG	C16H28O8	906080-70-4	Other	0.200471	0.143983	0.138478	0.160977	0.187824	0.141041	0.204666	0.177844
348	2,4-Dihydroxybutanoic acid	3.78	level1	119.035	156.7	NEG	C4H8O4	1518-62-3	Fatty acids	1.57516	1.43324	2.30048	1.76963	0.780282	0.714639	1.38527	0.960063
349	PC(18:1(6Z)/18:1(6Z))	3.78	level1	786.597	62.4	POS	C44H84NO8P	56391-91-4	Fatty acids	1.73428	2.64874	2.09985	2.16096	4.87057	5.65905	4.25543	4.92835
350	Pinoresinol 4-O-β-D-glucopyranoside	3.78	level1	519.186	49.3	NEG	C26H32O11	69251-96-3	Shikimates and Phenylpropanoids	13.2729	14.6542	11.3707	13.0993	10.6469	13.9183	10.2266	11.5973
351	Xylitol	3.77	level1	151.061	132.9	NEG	C5H12O5	87-99-0	Carbohydrates	2.98942	6.79817	2.74695	4.17818	1.91646	1.70689	4.84999	2.82445
352	3-hydroxybenzaldehyde	3.77	level1	121.029	41.6	NEG	C7H6O2	100-83-4	Shikimates and Phenylpropanoids	1.78066	1.67282	1.61879	1.69076	0.912928	1.11442	0.985566	1.00431
353	Ethyl 4-hydroxybenzoate	3.77	level1	165.055	37.2	NEG	C9H10O3	120-47-8	Shikimates and Phenylpropanoids	0.668063	0.839981	0.69959	0.735878	0.768184	0.663464	0.782948	0.738199
354	2-Aminobutyric acid	3.77	level1	86.0599	235.4	POS	C4H9NO2	1492-24-6	Amino acids and Peptides	0.0154972	0.0145042	2.17515e-06	0.0100012	0.0180146	0.0160801	0.0182907	0.0174618
355	PC(18:1(9Z)/18:1(9Z))	3.77	level1	786.597	62.4	POS	C44H84NO8P	4235-95-4	Fatty acids	1.73428	2.64874	2.09985	2.16096	4.87057	5.65905	4.25543	4.92835
356	PC(18:1(9E)/18:1(9E))	3.77	level1	786.597	62.4	POS	C44H84NO8P	56782-46-8	Fatty acids	1.73428	2.64874	2.09985	2.16096	4.87057	5.65905	4.25543	4.92835
357	2-Hydroxyhexanedioic acid	3.77	level1	161.045	243.3	NEG	C6H10O5	18294-85-4	Fatty acids	2.75355	2.92758	4.42131e-05	1.89373	2.18572	2.3522	2.13172	2.22321
358	LPC(13:0)	3.77	level1	452.277	137.7	NEG	C21H44NO7P	20559-17-5	Fatty acids	1.06581	0.977616	4.42131e-05	0.681157	1.46858	1.2428	1.4261	1.37916
359	4-Hydroxybenzaldehyde	3.76	level1	121.029	41.6	NEG	C7H6O2	123-08-0	Shikimates and Phenylpropanoids	1.78066	1.67282	1.61879	1.69076	0.912928	1.11442	0.985566	1.00431
360	Methyl β-D-Galactopyranoside	3.76	level1	193.071	86.9	NEG	C7H14O6	1824-94-8	Carbohydrates	11.6046	11.9107	9.89629	11.1372	1.12124	1.83179	1.19608	1.38304
361	4-(Methylamino)butanoic acid	3.76	level1	116.071	191.7	NEG	C5H11NO2	1119-48-8	Amino acids and Peptides	1.75176	1.54207	1.33165	1.54183	2.15338	1.61374	1.73031	1.83248
362	Tryptamine	3.76	level1	161.107	131.9	POS	C10H12N2	61-54-1	Alkaloids	0.0210808	0.0201688	0.0153595	0.0188697	0.0923748	0.100268	0.123363	0.105336
363	Pyridoxal (Vitamin B6)	3.76	level1	166.05	60.5	NEG	C8H9NO3	66-72-8	Alkaloids	1.44941	1.7154	1.50473	1.55651	0.104723	0.22913	0.183084	0.172312
364	2-Oxo-4-phenylbutyric acid	3.76	level1	177.055	44.1	NEG	C10H10O3	710-11-2	Shikimates and Phenylpropanoids	0.400767	0.509633	0.405571	0.438657	0.910448	1.27731	0.908748	1.03217
365	1,3,5,8-tetrahydroxyxanthen-9-one	3.76	level1	259.028	14.9	NEG	C13H8O6	2980-32-7	Polyketides	4.2942	3.24071	0.14796	2.56096	12.1831	6.86664	10.1356	9.72842
366	Cichoriin	3.75	level1	339.071	119.2	NEG	C15H16O9	531-58-8	Shikimates and Phenylpropanoids	3.04933	3.22	2.37744	2.88226	1.11642	1.44897	1.38442	1.3166
367	Coniferaldehyde	3.75	level1	177.055	44.1	NEG	C10H10O3	20649-42-7	Shikimates and Phenylpropanoids	0.400767	0.509633	0.405571	0.438657	0.910448	1.27731	0.908748	1.03217
368	Oxalic acid	3.75	level1	88.9879	276.6	NEG	C2H2O4	144-62-7	Fatty acids	1.45573	1.47039	0.893829	1.27331	1.46946	0.708779	1.58578	1.25468
369	3-Aminobutanoic acid	3.75	level1	102.056	235.5	NEG	C4H9NO2	541-48-0	Amino acids and Peptides	0.0732291	0.0620569	0.0410304	0.0587721	0.0908207	0.0827678	0.105028	0.0928723
370	Ribose	3.75	level1	131.035	60.3	NEG	C5H10O5	24259-59-4	Carbohydrates	0.731299	0.727227	4.42131e-05	0.48619	0.728067	0.935058	4.41583e-05	0.55439
371	Swertiajaponin	3.75	level1	461.108	51.5	NEG	C22H22O11	6980-25-2	Shikimates and Phenylpropanoids	2.65793	2.19906	1.8905	2.24917	0.576635	0.936118	0.687842	0.733532
372	(2R,3S,4S,5R,6R)-2-(hydroxymethyl)-6-[(2S,3R,4S,5S,6R)-3,4,5-trihydroxy-6-(hydroxymethyl)tetrahydropyran-2-yl]oxy-tetrahydropyran-3,4,5-triol	3.75	level1	341.108	3.7	NEG	C12H22O11	585-91-1	Carbohydrates	0.134765	0.0715152	4.42131e-05	0.068775	0.0713561	0.0744609	0.116229	0.0873486
373	Ethyl glucuronide	3.74	level1	221.066	216.3	NEG	C8H14O7	17685-04-0	Other	4.59639e-05	0.295059	4.42131e-05	0.0983831	0.301227	0.310316	0.286571	0.299371
374	Pinoresinol	3.74	level1	357.134	49.3	NEG	C20H22O6	4263-88-1	Shikimates and Phenylpropanoids	0.968908	1.07063	0.749925	0.92982	0.723778	0.962005	0.693432	0.793072
375	4-ethoxychromen-2-one	3.74	level1	189.055	38.2	NEG	C11H10O3	35817-27-7	Shikimates and Phenylpropanoids	0.704346	0.529647	0.502155	0.578716	0.95337	1.31645	0.914891	1.06157
376	Flurandrenolide	3.74	level1	437.234	33.8	POS	C24H33FO6	1524-88-5	Terpenoids	0.204433	0.18838	0.270728	0.22118	2.24963e-06	0.216319	0.224601	0.146974
377	(3R,4S)-4,6,8-trihydroxy-7-methoxy-3-methyl-isochroman-1-one	3.74	level1	239.059	15.7	NEG	C11H12O6	153765-43-6	Shikimates and Phenylpropanoids	0.529491	1.09197	1.40284	1.0081	0.311054	0.382448	0.660495	0.451332
378	Dimethylglycine	3.73	level1	86.0599	235.4	POS	C4H9NO2	1118-68-9	Amino acids and Peptides	0.0154972	0.0145042	2.17515e-06	0.0100012	0.0180146	0.0160801	0.0182907	0.0174618
379	Lactose	3.73	level1	343.123	273.5	POS	C12H22O11	5965-66-2	Carbohydrates	0.0188336	0.0191251	0.0154227	0.0177938	2.24963e-06	0.0133071	0.0132079	0.00883908
380	Tyramine	3.73	level1	120.081	169.5	POS	C8H11NO	51-67-2	Alkaloids	0.0425569	0.0493921	2.17515e-06	0.0306504	0.0598257	0.048239	0.0496066	0.0525571
381	Citraconic acid	3.73	level1	129.019	43.7	NEG	C5H6O4	498-23-7	Fatty acids	1.67719	2.05958	2.15326	1.96334	0.92056	0.914428	0.884412	0.906467
382	Grosvenorine	3.72	level1	741.223	193.8	POS	C33H40O19	156980-60-8	Shikimates and Phenylpropanoids	0.119488	0.129177	0.0841069	0.110924	0.0448677	0.0501678	0.0514309	0.0488221
383	(3aR,5S,7S,8R,8aS,9aR)-7,8-dihydroxy-5,8a-dimethyl-1-methylene-4,5,5a,6,7,8,9,9a-octahydro-3aH-azuleno[6,5-b]furan-2-one	3.72	level1	265.147	13.3	NEG	C15H22O4	--	Terpenoids	0.908133	0.640413	0.550306	0.699617	0.891046	0.495074	0.564738	0.650286
384	8-hydroxy-3-methyl-isochroman-1-one	3.72	level1	177.055	44.1	NEG	C10H10O3	1200-93-7	Shikimates and Phenylpropanoids	0.400767	0.509633	0.405571	0.438657	0.910448	1.27731	0.908748	1.03217
385	Mesaconic acid	3.72	level1	111.008	264.4	NEG	C5H6O4	498-24-8	Fatty acids	0.305234	0.350042	0.234861	0.296712	0.413964	0.412292	0.332164	0.38614
386	Glutaconic acid	3.72	level1	111.008	264.4	NEG	C5H6O4	1724-02-3	Fatty acids	0.305234	0.350042	0.234861	0.296712	0.413964	0.412292	0.332164	0.38614
387	Itaconic acid	3.72	level1	111.008	264.4	NEG	C5H6O4	97-65-4	Fatty acids	0.305234	0.350042	0.234861	0.296712	0.413964	0.412292	0.332164	0.38614
388	Galactose	3.72	level1	203.052	243.4	POS	C6H12O6	10257-28-0	Carbohydrates	0.0245491	0.0257545	0.0397686	0.0300241	0.0609709	0.0648088	0.0568339	0.0608712
389	Glucose	3.72	level1	203.052	243.4	POS	C6H12O6	492-62-6	Carbohydrates	0.0245491	0.0257545	0.0397686	0.0300241	0.0609709	0.0648088	0.0568339	0.0608712
390	3-Butynoic acid	3.72	level1	85.0283	153.9	POS	C4H4O2	2345-51-9	Other	0.0687519	0.0707205	0.0579808	0.0658178	0.0465867	0.0372361	0.0859986	0.0566071
391	(2R,3R,4S,5S,6R)-2-[(E)-4,7-dihydroxy-3,7-dimethyl-oct-2-enoxy]-6-(hydroxymethyl)tetrahydropyran-3,4,5-triol	3.72	level1	349.186	110.1	NEG	C16H30O8	--	Terpenoids	0.359397	0.39687	0.263742	0.340003	0.0621253	0.104762	0.106491	0.0911263
392	1,5-Anhydroglucitol	3.72	level1	163.061	95.8	NEG	C6H12O5	154-58-5	Carbohydrates	0.524767	0.558516	0.514908	0.53273	0.413624	0.477068	0.435434	0.442042
393	5,7-dihydroxy-2-(4-hydroxyphenyl)-3-[(2S,3R,4S,5S)-3,4,5-trihydroxytetrahydropyran-2-yl]oxy-chromen-4-one	3.72	level1	417.082	48.9	NEG	C20H18O10	99882-10-7	Shikimates and Phenylpropanoids	1.75525	1.10809	1.20745	1.35693	0.843017	0.690161	2.45253	1.32857
394	4-hydroxy-3-[(2S,3R,4S,5S,6R)-3,4,5-trihydroxy-6-(3-methylbutanoyloxymethyl)oxan-2-yl]oxybenzoic acid	3.72	level1	399.129	43.9	NEG	C18H24O10	--	Shikimates and Phenylpropanoids	4.08876	4.84603	3.81687	4.25055	7.84228	10.9789	8.04361	8.95492
395	Caplamin	3.71	level1	130.087	176.5	NEG	C6H13NO2	60-32-2	Fatty acids	1.58181	1.33303	1.01675	1.31053	2.80356	1.238	2.28605	2.1092
396	Dihydroxyacetone	3.71	level1	89.0242	121.8	NEG	C3H6O3	96-26-4	Carbohydrates	8.05599	5.88323	5.42024	6.45316	3.36843	3.64378	3.85298	3.62173
397	alpha-Ketoglutaric acid (alpha-KG)	3.71	level1	145.014	278.3	NEG	C5H6O5	328-50-7	Fatty acids	0.0228611	0.0251544	0.0242727	0.0240961	0.063618	0.04777	0.0431388	0.051509
398	2-Oxoadipic acid	3.71	level1	141.019	243.4	NEG	C6H8O5	3184-35-8	Fatty acids	0.0204226	0.0246137	0.023487	0.0228411	0.0188766	4.77779e-05	0.0229306	0.0139517
399	3-Succinoylpyridine	3.71	level1	180.065	195.8	POS	C9H9NO3	4192-31-8	Alkaloids	0.0295567	0.0368993	0.0335452	0.0333337	0.030183	0.0209157	0.021921	0.0243399
400	Pyruvaldehyde	3.71	level1	71.0136	184.8	NEG	C3H4O2	78-98-8	Fatty acids	2.53465	2.6271	2.32639	2.49605	1.619	1.97321	1.65212	1.74811
401	Adenosine 3',5'-cyclic phosphate (cAMP)	3.71	level1	330.059	168.4	POS	C10H12N5O6P	--	Carbohydrates	0.0429867	0.0521223	0.0549805	0.0500298	0.120945	0.10335	0.105628	0.109975
402	(2R,3R,4S,5S)-2-(6-aminopurin-9-yl)-5-(methylsulfinylmethyl)tetrahydrofuran-3,4-diol	3.71	level1	314.091	137.2	POS	C11H15N5O4S	897-42-7 and 737-74-6	Carbohydrates	0.722718	0.686842	0.523212	0.644258	0.583867	0.63761	0.604005	0.608494
403	PC(10:0/10:0)	3.71	level1	548.37	132.8	POS	C28H56NO8P	3436-44-0	Fatty acids	0.200324	0.216625	0.146567	0.187839	0.0317805	0.0263055	0.0236044	0.0272301
404	Cacticin	3.71	level1	477.103	63.3	NEG	C22H22O12	12758-76-8	Shikimates and Phenylpropanoids	0.271554	0.214823	0.309099	0.265159	0.55853	0.683869	0.550113	0.597504
405	(E,9S,12S,13S)-9,12,13-trihydroxyoctadec-10-enoic acid	3.71	level1	329.233	62.9	NEG	C18H34O5	97134-11-7	Fatty acids	0.54681	4.59534e-05	0.616741	0.387866	0.671142	0.865229	0.614096	0.716822
406	Harmine	3.71	level1	213.101	45.2	POS	C13H12N2O	442-51-3	Alkaloids	0.135202	0.127689	0.118279	0.127056	0.0906122	0.0816578	0.0828129	0.0850276
407	4,7-dihydroxychromen-2-one	3.71	level1	179.035	6.6	POS	C9H6O4	1983-81-9	Shikimates and Phenylpropanoids	0.0108217	0.00773266	0.00636223	0.00830553	0.00933265	0.00801834	0.00830837	0.00855312
408	Homogentisic acid	3.7	level1	167.035	37.3	NEG	C8H8O4	451-13-8	Shikimates and Phenylpropanoids	1.64113	2.03406	1.42298	1.69939	0.476793	0.459419	0.664694	0.533635
409	Desaminotyrosine	3.7	level1	165.055	37.2	NEG	C9H10O3	501-97-3	Shikimates and Phenylpropanoids	0.668063	0.839981	0.69959	0.735878	0.768184	0.663464	0.782948	0.738199
410	5-Aminopentanoic acid	3.7	level1	116.071	191.7	NEG	C5H11NO2	660-88-8	Fatty acids	1.75176	1.54207	1.33165	1.54183	2.15338	1.61374	1.73031	1.83248
411	3,4-Dihydroxyphenylalanine (DOPA)	3.7	level1	180.065	195.8	POS	C9H11NO4	59-92-7	Amino acids and Peptides	0.0295567	0.0368993	0.0335452	0.0333337	0.030183	0.0209157	0.021921	0.0243399
412	(Z)-9,12,13-trihydroxyoctadec-15-enoic acid	3.7	level1	329.233	62.9	NEG	C18H34O5	--	Fatty acids	0.54681	4.59534e-05	0.616741	0.387866	0.671142	0.865229	0.614096	0.716822
413	Galactaric acid	3.7	level1	191.019	246.7	NEG	C6H10O8	526-99-8	Fatty acids	4.59639e-05	0.213312	0.284792	0.16605	0.164848	0.256259	0.126161	0.182423
414	N-Methylglutamic acid	3.7	level1	142.051	242.8	NEG	C6H11NO4	35989-16-3	Amino acids and Peptides	0.392134	0.333461	0.242466	0.322687	0.363714	0.297336	0.314376	0.325142
415	LPC(18:0/0:0)	3.7	level1	524.37	133.2	POS	C26H54NO7P	19420-57-6	Fatty acids	0.664477	0.690443	2.17515e-06	0.451641	0.86505	0.842467	0.857349	0.854955
416	2-Ketobutyric acid	3.7	level1	101.024	92.1	NEG	C4H6O3	600-18-0	Fatty acids	2.49707	2.58915	0.0675408	1.71792	1.10326	0.0145409	1.61265	0.910153
417	(2S,3R,4S,5S,6R)-2-[4-[(1R,2S)-1,3-dihydroxy-2-[4-(3-hydroxypropyl)-2-methoxy-phenoxy]propyl]-2-methoxy-phenoxy]-6-(hydroxymethyl)tetrahydropyran-3,4,5-triol	3.7	level1	521.202	80.6	NEG	C26H36O12	--	Shikimates and Phenylpropanoids	1.50134	1.62209	1.06676	1.39673	1.22009	1.30847	1.50341	1.34399
418	D-Panose	3.69	level1	503.161	277	NEG	C18H32O16	25193-53-7	Carbohydrates	0.371416	0.3761	0.313923	0.353813	0.38455	0.366573	0.335887	0.362337
419	4-Feruloylquinic acid	3.69	level1	367.103	71.3	NEG	C17H20O9	2613-86-7	Shikimates and Phenylpropanoids	4.26356	7.23202	7.54795	6.34784	10.8525	10.4861	4.41583e-05	7.11285
420	2-[4-[3-(4-hydroxy-3-methoxy-phenyl)-1,3,3a,4,6,6a-hexahydrofuro[3,4-c]furan-6-yl]-2-methoxy-phenoxy]-6-(hydroxymethyl)tetrahydropyran-3,4,5-triol	3.69	level1	519.186	49.3	NEG	C26H32O11	11042-30-1	Shikimates and Phenylpropanoids	13.2729	14.6542	11.3707	13.0993	10.6469	13.9183	10.2266	11.5973
421	(Z)-5,8,11-trihydroxyoctadec-9-enoic acid	3.69	level1	329.233	62.9	NEG	C18H34O5	--	Fatty acids	0.54681	4.59534e-05	0.616741	0.387866	0.671142	0.865229	0.614096	0.716822
422	Glyoxylic acid	3.69	level1	72.9928	251.6	NEG	C2H2O3	298-12-4	Other	0.133834	0.144076	0.110649	0.129519	0.127568	0.133234	0.111647	0.12415
423	Ala-Gly	3.69	level1	145.061	237.6	NEG	C5H10N2O3	687-69-4	Amino acids and Peptides	2.64918	1.63358	1.67369	1.98549	4.02926	2.99118	3.39542	3.47195
424	coumaroyl(3-OMe)(-3)Glc(a1-2b)L-Fruf	3.69	level1	517.155	106.6	NEG	C22H30O14	--	Shikimates and Phenylpropanoids	9.38537	9.11793	9.73172	9.41168	12.1028	8.86764	11.5222	10.8309
425	3-(2,5-Dimethoxyphenyl)propionic acid	3.69	level1	209.081	73.7	NEG	C11H14O4	10538-49-5	Alkaloids	0.773917	0.825809	0.798354	0.79936	0.540057	0.610036	0.602725	0.584272
426	3-(4-Methoxyphenyl)propanoic acid	3.69	level1	179.071	70.6	NEG	C10H12O3	1929-29-9	Shikimates and Phenylpropanoids	2.13615	2.6219	2.42548	2.39451	1.95828	2.37615	4.41583e-05	1.44482
427	Phloroglucinol	3.69	level1	125.024	47.4	NEG	C6H6O3	108-73-6	Polyketides	0.504934	0.463159	0.495047	0.487713	0.718592	0.998594	0.668086	0.795091
428	Sinapyl alcohol	3.68	level1	209.081	73.7	NEG	C11H14O4	537-33-7	Shikimates and Phenylpropanoids	0.773917	0.825809	0.798354	0.79936	0.540057	0.610036	0.602725	0.584272
429	4-(3-hydroxyprop-1-enyl)-2,6-dimethoxy-phenol	3.68	level1	209.081	73.7	NEG	C11H14O4	537-33-7	Shikimates and Phenylpropanoids	0.773917	0.825809	0.798354	0.79936	0.540057	0.610036	0.602725	0.584272
430	1-(4-hydroxy-3,5-dimethoxy-phenyl)propan-1-one	3.68	level1	209.081	73.7	NEG	C11H14O4	5650-43-1	Other	0.773917	0.825809	0.798354	0.79936	0.540057	0.610036	0.602725	0.584272
431	Propyl paraben	3.68	level1	179.071	70.6	NEG	C10H12O3	94-13-3	Shikimates and Phenylpropanoids	2.13615	2.6219	2.42548	2.39451	1.95828	2.37615	4.41583e-05	1.44482
432	3-(3-Methoxyphenyl)propanoic acid	3.68	level1	179.071	70.6	NEG	C10H12O3	10516-71-9	Shikimates and Phenylpropanoids	2.13615	2.6219	2.42548	2.39451	1.95828	2.37615	4.41583e-05	1.44482
433	3-(2-Methoxyphenyl)propanoic acid	3.68	level1	179.071	70.6	NEG	C10H12O3	6342-77-4	Shikimates and Phenylpropanoids	2.13615	2.6219	2.42548	2.39451	1.95828	2.37615	4.41583e-05	1.44482
434	Ecabet (sodium)	3.68	level1	379.16	104	NEG	C20H28O5S	86408-72-2	Terpenoids	0.794664	1.00697	0.901411	0.901014	2.128	1.38634	2.33574	1.95003
435	3-Hydroxypropionic acid (beta-lactic acid)	3.68	level1	89.0242	102.7	NEG	C3H6O3	503-66-2	Fatty acids	8.09363	8.32703	7.89978	8.10681	5.44333	7.90756	5.51547	6.28879
436	5,7-dihydroxy-2-[4-hydroxy-3-[(2S,3R,4S,5S,6R)-3,4,5-trihydroxy-6-(hydroxymethyl)oxan-2-yl]oxyphenyl]-2,3-dihydrochromen-4-one	3.68	level1	449.107	97.8	NEG	C21H22O11	--	Shikimates and Phenylpropanoids	0.795795	1.55397	0.991957	1.11391	1.11477	1.51745	1.38878	1.34033
437	Hamaudol	3.68	level1	277.104	28.7	POS	C15H16O5	735-46-6	Polyketides	0.135745	0.160621	0.100483	0.132283	0.258666	0.18962	0.165005	0.20443
438	Azathioprine	3.68	level1	276.034	16.3	NEG	C9H7N7O2S	446-86-6	Alkaloids	0.157251	0.135389	0.137576	0.143405	0.0985059	0.061328	4.41583e-05	0.0532927
439	2-[(3S,3aR,5R,7aS)-3a-acetyl-3-hydroxy-7a-methyl-2,3,4,5,6,7-hexahydro-1H-inden-5-yl]prop-2-enoic acid	3.67	level1	265.147	13.3	NEG	C15H22O4	117869-89-3	Terpenoids	0.908133	0.640413	0.550306	0.699617	0.891046	0.495074	0.564738	0.650286
440	(E)-9,12,13-trihydroxyoctadec-10-enoic acid	3.67	level1	329.233	62.9	NEG	C18H34O5	29907-56-0|97134-11-7	Fatty acids	0.54681	4.59534e-05	0.616741	0.387866	0.671142	0.865229	0.614096	0.716822
441	Sphingosine	3.67	level1	282.278	17.5	POS	C18H37NO2	123-78-4	Fatty acids	0.754915	0.80265	0.416481	0.658015	0.971102	0.520146	0.540338	0.677195
442	Tagatose	3.66	level1	179.056	185	NEG	C6H12O6	87-81-0	Carbohydrates	18.6355	20.4111	17.653	18.8999	11.4796	13.0533	12.2025	12.2452
443	4-(3,4-dihydroxyphenyl)-7-methoxy-5-[(2S,3R,4S,5S,6R)-3,4,5-trihydroxy-6-(hydroxymethyl)tetrahydropyran-2-yl]oxy-chromen-2-one	3.66	level1	461.108	51.5	NEG	C22H22O11	116310-58-8	Shikimates and Phenylpropanoids	2.65793	2.19906	1.8905	2.24917	0.576635	0.936118	0.687842	0.733532
444	3-[(2R,3S,4S,5S)-3,4-dihydroxy-5-(hydroxymethyl)tetrahydrofuran-2-yl]oxy-5,7-dihydroxy-2-(4-hydroxyphenyl)chromen-4-one	3.66	level1	417.082	48.9	NEG	C20H18O10	5041-67-8	Shikimates and Phenylpropanoids	1.75525	1.10809	1.20745	1.35693	0.843017	0.690161	2.45253	1.32857
445	(Z)-9,10,11-trihydroxyoctadec-12-enoic acid	3.66	level1	329.233	62.9	NEG	C18H34O5	--	Fatty acids	0.54681	4.59534e-05	0.616741	0.387866	0.671142	0.865229	0.614096	0.716822
446	Coniferol	3.66	level1	179.071	70.6	NEG	C10H12O3	458-35-5	Shikimates and Phenylpropanoids	2.13615	2.6219	2.42548	2.39451	1.95828	2.37615	4.41583e-05	1.44482
447	Diglycine	3.66	level1	131.046	243.2	NEG	C4H8N2O3	556-50-3	Amino acids and Peptides	0.497103	0.325294	0.294046	0.372148	0.593996	0.488637	0.570491	0.551041
448	3-(1-hydroxy-3-methyl-butyl)-6-[2-hydroxy-4-methyl-6-[[(2R,3R,4S,5R)-3,4,5-trihydroxytetrahydropyran-2-yl]oxymethyl]phenoxy]-2-methoxy-benzoic acid	3.66	level1	521.202	54.4	NEG	C26H34O11	--	Polyketides	1.33645	1.14007	1.42851	1.30168	1.0392	1.555	1.06641	1.22021
449	5-Hydroxymethylfurfural	3.65	level1	125.024	47.4	NEG	C6H6O3	67-47-0	Polyketides	0.504934	0.463159	0.495047	0.487713	0.718592	0.998594	0.668086	0.795091
450	N-Acetylglutamic acid	3.65	level1	188.056	240.9	NEG	C7H11NO5	1188-37-0	Amino acids and Peptides	0.217608	0.201937	0.151349	0.190298	0.165586	0.203525	0.191058	0.186723
451	(2R,3R,4S,5S,6R)-2-[(2E)-6-hydroxy-2,6-dimethyl-octa-2,7-dienoxy]-6-[[(2S,3R,4S,5S)-3,4,5-trihydroxytetrahydropyran-2-yl]oxymethyl]tetrahydropyran-3,4,5-triol	3.65	level1	463.217	121.3	NEG	C21H36O11	--	Terpenoids	2.20664	1.97701	1.53712	1.90692	2.40779	4.77779e-05	3.08848	1.8321
452	Kaempferol-3-O-galactoside	3.65	level1	447.092	91	NEG	C21H20O11	23627-87-4	Shikimates and Phenylpropanoids	4.59639e-05	3.23032	2.91232	2.04756	2.81524	3.40357	3.12274	3.11385
453	N-Methylflindersine	3.65	level1	242.116	68.4	POS	C15H15NO2	50333-13-6	Alkaloids	0.248158	0.348533	0.218763	0.271818	0.06167	0.0783421	0.0751769	0.0717297
454	(3R,4S,5S,6R)-6-[[(2S,3R,4S,5R,6R)-3,4,5-trihydroxy-6-[[(2S,3R,4S,5R,6R)-3,4,5-trihydroxy-6-(hydroxymethyl)tetrahydropyran-2-yl]oxymethyl]tetrahydropyran-2-yl]oxymethyl]tetrahydropyran-2,3,4,5-tetrol	3.64	level1	503.161	277	NEG	C18H32O16	13382-86-0	Carbohydrates	0.371416	0.3761	0.313923	0.353813	0.38455	0.366573	0.335887	0.362337
455	Gly-Ala	3.64	level1	145.061	237.6	NEG	C5H10N2O3	3695-73-6	Amino acids and Peptides	2.64918	1.63358	1.67369	1.98549	4.02926	2.99118	3.39542	3.47195
456	coumaroyl(3-OMe)(-2)Glc(a1-2b)L-Fruf	3.64	level1	517.155	106.6	NEG	C22H30O14	--	Shikimates and Phenylpropanoids	9.38537	9.11793	9.73172	9.41168	12.1028	8.86764	11.5222	10.8309
457	PC(16:0/18:1(9Z))	3.64	level1	760.58	69.7	POS	C42H82NO8P	--	Fatty acids	4.52103	7.62181	3.89828	5.34704	3.50846	7.62127	6.3303	5.82001
458	Pseudolaric Acid B	3.63	level1	431.168	83.6	NEG	C23H28O8	82508-31-4	Terpenoids	0.586888	0.588645	0.371582	0.515705	1.32902	1.50499	0.908341	1.24745
459	3-(3,4-dihydroxyphenyl)-5,7-dihydroxy-6,8-bis(3-methylbut-2-enyl)chromone	3.63	level1	421.163	67.1	NEG	C25H26O6	66777-70-6	Shikimates and Phenylpropanoids	4.59639e-05	0.827273	0.688482	0.505267	4.60926e-05	0.714423	0.9369	0.550456
460	3-Ureidopropionic acid	3.62	level1	131.046	243.2	NEG	C4H8N2O3	462-88-4	Amino acids and Peptides	0.497103	0.325294	0.294046	0.372148	0.593996	0.488637	0.570491	0.551041
461	Atractyloside A	3.62	level1	447.223	114.5	NEG	C21H36O10	126054-77-1	Terpenoids	1.47622	1.62834	4.42131e-05	1.03487	1.70854	1.72731	1.76719	1.73435
462	Deoxyguanosine	3.62	level1	266.089	88.4	NEG	C10H13N5O4	961-07-9	Carbohydrates	0.348804	0.340035	0.36436	0.351066	0.827587	0.864649	0.915471	0.869236
463	Glucono-1,5-lactone	3.62	level1	177.04	42	NEG	C6H10O6	90-80-2	Carbohydrates	2.23479	3.1585	2.89616	2.76315	1.32978	1.23808	1.43618	1.33468
464	3'-O-Methylinosine	3.62	level1	263.077	34.5	NEG	C11H14N4O5	75479-64-0	Carbohydrates	1.01742	1.01959	0.963505	1.00017	0.485501	0.498394	0.543155	0.509017
465	1-Methylinosine	3.62	level1	263.077	34.5	NEG	C11H14N4O5	2140-73-0	Carbohydrates	1.01742	1.01959	0.963505	1.00017	0.485501	0.498394	0.543155	0.509017
466	2'-O-Methylinosine	3.62	level1	263.077	34.5	NEG	C11H14N4O5	3881-21-8	Carbohydrates	1.01742	1.01959	0.963505	1.00017	0.485501	0.498394	0.543155	0.509017
467	N-Ethylmaleimide	3.62	level1	126.055	30.2	POS	C6H7NO2	128-53-0	Alkaloids	0.358588	0.351791	0.445969	0.385449	0.209511	0.152982	0.187453	0.183315
468	4,6-dihydroxy-3-(1-hydroxyethyl)-5-methoxy-3H-isobenzofuran-1-one	3.61	level1	239.059	15.7	NEG	C11H12O6	--	Polyketides	0.529491	1.09197	1.40284	1.0081	0.311054	0.382448	0.660495	0.451332
469	(2R,3S,4S,5R,6R)-2-(hydroxymethyl)-6-[[(2R,3S,4S,5R,6S)-3,4,5-trihydroxy-6-(3-hydroxy-5-methyl-phenoxy)tetrahydropyran-2-yl]methoxy]tetrahydropyran-3,4,5-triol	3.61	level1	447.149	137.4	NEG	C19H28O12	164991-86-0	Polyketides	0.50425	0.547295	0.36408	0.471875	0.287006	0.400615	0.288146	0.325255
470	Sulfamerazine	3.61	level1	263.059	53.1	NEG	C11H12N4O2S	127-79-7	Alkaloids	0.080071	0.0937443	0.072702	0.0821724	0.303338	0.8651	0.425925	0.531454
471	3-IsopropoxybenzoicAcid	3.6	level1	179.071	70.6	NEG	C10H12O3	60772-67-0	Shikimates and Phenylpropanoids	2.13615	2.6219	2.42548	2.39451	1.95828	2.37615	4.41583e-05	1.44482
472	(3S,6S)-3-[[2-(1,1-dimethylallyl)-1H-indol-3-yl]methyl]-6-(1H-indol-3-ylmethyl)piperazine-2,5-dione	3.57	level1	421.207	74.7	NEG	C27H28N4O2	--	Alkaloids	1.28384	1.26854	0.928634	1.16034	1.97496	2.15169	2.00014	2.04226
473	[(2R,3S,4Z)-2-(4-hydroxy-3-methoxy-phenyl)-4-[(4-hydroxy-3-methoxy-phenyl)methylene]tetrahydrofuran-3-yl]methyl 4-hydroxybenzoate	3.56	level1	459.15	62.5	NEG	C27H26O8	--	Shikimates and Phenylpropanoids	0.139055	0.201706	0.251747	0.197503	0.539854	0.62938	0.368562	0.512598
474	Dronedarone	3.55	level1	555.283	74.1	NEG	C31H44N2O5S	141626-36-0	Other	6.50337	7.64807	4.42131e-05	4.71716	5.34059	6.31747	5.81742	5.82516
475	Propylgallate	3.55	level1	211.064	17.8	NEG	C10H12O5	121-79-9	Shikimates and Phenylpropanoids	1.00466	0.902319	0.834776	0.913919	0.99484	0.844986	0.83337	0.891065
476	(1S,5S,8R,9S)-9-hydroxy-9-(hydroxymethyl)-2,5-dimethyltricyclo[6.3.0.01,5]undec-2-ene-3-carboxylic acid	3.54	level1	265.147	13.3	NEG	C15H22O4	--	Terpenoids	0.908133	0.640413	0.550306	0.699617	0.891046	0.495074	0.564738	0.650286
477	Purine	3.52	level1	119.035	109.1	NEG	C5H4N4	120-73-0	Alkaloids	4.4828	4.73009	4.19637	4.46975	2.19631	1.22391	2.37205	1.93075
478	[(7R,8R,10R,13S,17R)-17-(3-furyl)-4,4,8,10,13-pentamethyl-3,16-dioxo-6,7,9,11,12,17-hexahydro-5H-cyclopenta[a]phenanthren-7-yl] acetate	3.51	level1	431.228	46.7	NEG	C28H34O5	26241-51-0	Terpenoids	0.802871	0.848489	0.699048	0.783469	0.379023	1.21576	0.453497	0.682759
479	Paederosidic acid	3.5	level1	463.087	130.5	NEG	C18H24O12S	18842-98-3	Terpenoids	1.75921	2.02369	2.59407	2.12566	1.75545	3.78855	2.97193	2.83865
480	Bosutinib	3.49	level1	528.15	41.3	NEG	C26H29Cl2N5O3	380843-75-4	Alkaloids	2.75266	1.90078	1.65621	2.10322	1.86138	2.78387	1.77083	2.13869
481	Kurarinone	3.47	level1	419.191	80.9	NEG	C26H30O6	34981-26-5	Shikimates and Phenylpropanoids	4.23771	3.75177	2.21547	3.40165	4.93107	5.30952	5.44139	5.22732
482	Coumaroyl quinic acid (isomer of 758, 759)	2.75	level2	337.092	107.3	NEG	C16H18O8	--	Shikimates and Phenylpropanoids	80.7241	54.1924	59.6442	64.8536	90.5685	75.3174	74.4032	80.0963
483	gomisin C	2.75	level2	559.19	82	POS	C30H32O9	58546-56-8	Shikimates and Phenylpropanoids	0.0897841	0.105013	0.207574	0.134124	0.182263	0.277294	0.134954	0.19817
484	5-Hydroxyflavone	2.75	level2	237.061	225	NEG	C15H10O3	71802-04-5	Shikimates and Phenylpropanoids	0.972539	0.96551	4.42131e-05	0.646031	1.10921	1.14933	1.00084	1.08646
485	Delphinidin	2.75	level2	303.049	189.5	POS	C15H11O7	13270-61-6	Other	0.277418	0.288477	0.238732	0.268209	0.181498	0.240749	0.207065	0.209771
486	Cyanidin	2.75	level2	287.055	154.9	POS	C15H11O6	13306-05-3	Other	0.661869	0.626809	0.315349	0.534675	0.197989	0.242537	0.22768	0.222735
487	Cyanidin-3-O-galactoside	2.75	level2	449.107	154.9	POS	C21H21O11	27661-36-5	Other	0.328884	0.29798	0.160875	0.26258	0.0931565	0.115169	0.111661	0.106662
488	Xanthohumol	2.74	level2	355.15	277.7	POS	C21H22O5	6754-58-1	Shikimates and Phenylpropanoids	0.0241168	0.0236534	0.0206946	0.0228216	0.068629	0.0770213	0.0670678	0.070906
489	phebalosin	2.74	level2	259.1	238.1	POS	C15H14O4	6545-99-9	Shikimates and Phenylpropanoids	0.0765702	0.0792996	0.0874914	0.0811204	0.0267067	0.0196569	0.0205072	0.0222903
490	Pilocarpine	2.74	level2	209.128	193.9	POS	C11H16N2O2	54-71-7	Alkaloids	0.0412887	0.0416471	0.0342237	0.0390532	0.00823447	0.00846077	0.00874026	0.0084785
491	2-(3,4-dihydroxyphenyl)-5-hydroxy-7-[(2S,3R,4S,5S,6R)-3,4,5-trihydroxy-6-(hydroxymethyl)oxan-2-yl]oxy-3-[(2S,3R,4R,5R,6S)-3,4,5-trihydroxy-6-methyloxan-2-yl]oxychromen-4-one	2.74	level2	611.16	190	POS	C27H30O16	--	Shikimates and Phenylpropanoids	4.00786	3.76929	3.03004	3.6024	3.06312	3.89067	3.76142	3.57174
492	3-Acetylindole	2.74	level2	160.076	162.9	POS	C10H9NO	703-80-0	Alkaloids	0.00493618	0.00532634	0.00361561	0.00462604	0.0487562	0.0491094	0.048299	0.0487215
493	2-(3,4-dihydroxyphenyl)-3,5,7-trihydroxy-6-methylchromen-4-one	2.74	level2	317.065	151.8	POS	C16H12O7	--	Shikimates and Phenylpropanoids	0.0370078	0.037282	2.17515e-06	0.024764	0.0363051	0.0392955	0.0375845	0.0377284
494	beta-D-Glucopyranoside, 2-methoxy-4-[(1S,2S,3S)-1,2,3,4-tetrahydro-3,7-dihydroxy-2,3-bis(hydroxymethyl)-6-methoxy-1-naphthalenyl]phenyl	2.74	level2	561.194	104.3	POS	C26H34O12	--	Shikimates and Phenylpropanoids	0.210852	0.235172	0.202587	0.216204	0.176448	0.16229	0.171519	0.170086
495	(2R,3S,4S,5R,6R)-2-[[(2R,3R,4R,5S)-3,4-dihydroxy-5-(hydroxymethyl)oxolan-2-yl]oxymethyl]-6-[(2E)-3,7-dimethylocta-2,6-dienoxy]oxane-3,4,5-triol	2.74	level2	471.218	292.7	POS	C21H36O10	--	Terpenoids	0.0279447	0.0288741	0.0197231	0.025514	0.0451321	0.0448417	0.0314202	0.0404647
496	2-Methyl-4-oxo-4H-pyran-3-yl 6-O-(4-carboxy-3-hydroxy-3-methylbutanoyl)-beta-D-glucopyranoside	2.74	level2	455.116	266.9	POS	C18H24O12	--	Other	0.0165722	0.0184869	0.0159371	0.0169988	0.0262056	0.0243787	0.0220434	0.0242092
497	Citropen	2.74	level2	207.065	201.1	POS	C11H10O4	487-06-9	Shikimates and Phenylpropanoids	0.0224292	0.0194614	0.0113543	0.0177483	0.0162959	0.0141415	0.0138271	0.0147548
498	Umbelliferone	2.74	level2	163.039	199.5	POS	C9H6O3	93-35-6	Shikimates and Phenylpropanoids	0.208609	0.248163	0.139571	0.198781	0.374442	0.380299	0.0864864	0.280409
499	2,3-dihydroxypropyl hexadecanoate [IIN-based on	2.74	level2	313.273	171.7	POS	C19H38O4	--	Fatty acids	0.0427526	2.22419e-06	2.17515e-06	0.0142523	0.0375721	0.0322736	0.031205	0.0336836
500	platyphylline	2.74	level2	360.18	137.8	POS	C18H27NO5	480-78-4	Alkaloids	0.168198	0.15924	0.0983461	0.141928	0.00116476	0.00202672	0.00102042	0.00140397
501	4-hydroxycoumarin	2.74	level2	163.04	132.1	POS	C9H6O3	1076-38-6	Shikimates and Phenylpropanoids	0.141924	0.149774	0.136054	0.142584	0.232351	0.0711051	0.0608466	0.121434
502	Caffeic acid hexoside	2.74	level2	341.087	121.3	NEG	C15H18O9	--	Shikimates and Phenylpropanoids	3.52584	4.17596	3.51367	3.73849	1.33178	2.1369	1.84561	1.77143
503	Allocryptopine	2.74	level2	370.16	102.5	POS	C21H23NO5	485-91-6	Alkaloids	0.161228	0.187957	0.145228	0.164804	0.0103819	0.00542359	0.00643824	0.00741457
504	(2S,3R,4S,5R)-2-[(2R,3R,4S,5S,6R)-4,5-dihydroxy-6-(hydroxymethyl)-2-(2-phenylethoxy)oxan-3-yl]oxyoxane-3,4,5-triol	2.74	level2	439.156	97.8	POS	C19H28O10	--	Shikimates and Phenylpropanoids	0.0327878	2.22419e-06	0.0487713	0.0271871	0.0384652	0.0303969	0.0389755	0.0359459
505	methyl chlorogenate	2.74	level2	391.099	95.6	POS	C17H20O9	29708-87-0	Shikimates and Phenylpropanoids	0.125796	0.117702	0.188001	0.143833	0.160111	0.180598	0.176606	0.172438
506	Phloridzin	2.74	level2	435.129	58.8	NEG	C21H24O10	60-81-1	Shikimates and Phenylpropanoids	0.256316	0.236445	0.393435	0.295398	2.51671	3.04729	2.19499	2.58633
507	Sinapoylhexoside (isomer of 955)	2.74	level2	385.113	47.8	NEG	C17H22O10	--	Shikimates and Phenylpropanoids	26.917	22.4409	14.7024	21.3534	8.22119	11.4358	8.86103	9.50601
508	Oroxylin A	2.74	level2	283.06	18.3	NEG	C16H12O5	480-11-5	Shikimates and Phenylpropanoids	4.59639e-05	0.566983	0.456788	0.341272	0.493984	0.514538	0.366589	0.458371
509	PC(42:11)	2.74	level2	852.554	126.8	POS	C50H78NO8P	--	Other	0.297378	0.357956	0.356391	0.337241	0.459579	0.421783	0.429279	0.43688
510	Rutin	2.73	level2	611.16	245	POS	C2H8NO4P	153-18-4	Shikimates and Phenylpropanoids	0.330131	0.265875	0.169789	0.255265	0.199725	0.26211	0.208496	0.223444
511	1-Methyl-6-oxo-1,6-dihydropyridine-3-carboxylic acid	2.73	level2	154.05	222.8	POS	C10H14N5O7P	3719-45-7	Other	0.0216206	0.032675	0.0293403	0.0278786	0.0117481	0.00924303	0.0101931	0.0103947
512	PC(38:4)	2.73	level2	810.6	58.5	POS	C10H14N5O7P	--	Other	1.24222	1.49505	0.636566	1.12461	0.196798	0.32326	0.244416	0.254825
513	Betonicine	2.73	level2	160.097	193.5	POS	C7H13NO3	515-25-3	Other	0.315699	0.26795	2.17515e-06	0.19455	0.277503	0.256263	0.283291	0.272352
514	Maltoxazine	2.73	level2	180.102	170.1	POS	C10H13NO2	80933-73-9	Alkaloids	0.0332624	0.0401705	0.0383542	0.0372624	0.0809808	0.0714335	0.0783776	0.0769306
515	Methylswertianin	2.73	level2	289.07	160.4	POS	C15H12O6	22172-17-4	Polyketides	0.0104174	0.00975946	0.00822941	0.00946874	0.012854	0.011167	2.1208e-06	0.00800772
516	4-Hydroxybenzoylcholine	2.73	level2	224.128	155.8	POS	C12H18NO3	5094-31-5	Other	0.0426051	0.030677	0.0325264	0.0352695	0.0314257	0.0298499	2.1208e-06	0.0204259
517	Gramine	2.73	level2	175.123	353.3	POS	C11H14N2	87-52-5	Alkaloids	8.32454e-05	0.000142492	0.00292896	0.00105156	0.000300416	0.0196989	0.0199104	0.0133032
518	beta-D-Glucopyranoside, 4-hydroxyphenyl 2-O-[(2S,3R,4S)-tetrahydro-3,4-dihydroxy-4-[[(4-hydroxybenzoyl)oxy]methyl]-2-furanyl]-	2.73	level2	547.141	238.5	POS	C24H28O13	--	Terpenoids	0.0082105	0.00783811	0.00492422	0.00699094	0.0131975	0.0109153	0.0118443	0.0119857
519	(6aR,12aR)-6a,12a-Dihydro-6H-[1,3]dioxolo[5,6][1]benzofuro[3,2-c]chromen-3-yl 6-O-(carboxyacetyl)-beta-D-glucopyranoside	2.73	level2	555.111	218.8	POS	C25H24O13	--	Shikimates and Phenylpropanoids	0.0444808	0.042565	0.0350256	0.0406904	0.0713663	0.0932819	0.0775799	0.0807427
520	CROTONIC ACID	2.73	level2	85.0294	204.5	NEG	C4H6O2	3724-65-0	Fatty acids	0.132129	0.13586	4.42131e-05	0.0893443	0.122048	0.126855	0.111385	0.120096
521	Seneciphylline	2.73	level2	334.161	196.1	POS	C18H23NO5	1098-44-8	Alkaloids	0.025146	0.0204061	0.0493937	0.0316486	0.0719475	0.0472011	0.0597075	0.0596187
522	Castanospermine	2.73	level2	190.107	192.6	POS	C8H15NO4	79831-76-8	Alkaloids	0.0785939	0.0808037	0.0582907	0.0725628	0.0528559	0.0641665	0.0566629	0.0578951
523	Delphinidin-3-O-(6''-O-alpha-rhamnopyranosyl-beta-glucopyranoside)	2.73	level2	609.145	189.8	NEG	C27H31O16	15674-58-5	Other	37.8451	34.4844	24.8336	32.3877	26.5246	36.0928	34.6243	32.4139
524	Skimmianine	2.73	level2	260.091	188.3	POS	C14H13NO4	83-95-4	Alkaloids	0.00978982	0.014612	0.0131893	0.0125304	0.00882866	0.00531282	0.00695099	0.00703082
525	6-Methoxy-7-hydroxycoumarin	2.73	level2	193.049	186.5	POS	C10H8O4	92-61-5	Shikimates and Phenylpropanoids	0.00193744	0.00132599	0.00149149	0.00158497	0.0137489	0.0204768	0.00924769	0.0144911
526	[(2S,3R,4S,5S,6R)-3,4,5-trihydroxy-6-(hydroxymethyl)oxan-2-yl] (2E,6E)-8-hydroxy-2,6-dimethylocta-2,6-dienoate	2.73	level2	364.196	176.6	POS	C16H26O8	--	Terpenoids	0.00868765	0.00784531	2.17515e-06	0.00551171	0.00876303	0.00790372	0.00900936	0.0085587
527	(3R,5R)-3,5-bis[[(E)-3-(3,4-dihydroxyphenyl)prop-2-enoyl]oxy]-1,4-dihydroxycyclohexane-1-carboxylic acid	2.73	level2	499.123	160.1	POS	C25H24O12	--	Shikimates and Phenylpropanoids	1.86391	1.92859	2.17515e-06	1.26417	1.82173	1.81886	1.4904	1.71033
528	Lycorine	2.73	level2	288.123	156.6	POS	C16H17NO4	--	Alkaloids	0.0583866	0.0630708	0.0420928	0.0545167	0.00131013	0.00126221	0.00086627	0.0011462
529	Myrislignan	2.73	level2	397.159	89.5	POS	C21H26O6	52190-21-3	Shikimates and Phenylpropanoids	0.0754814	0.0653883	2.17515e-06	0.0469573	0.056972	0.0525127	0.0701929	0.0598925
530	Podophyllotoxin	2.73	level2	459.129	48.2	NEG	C22H22O8	4354-76-1	Shikimates and Phenylpropanoids	0.0623551	0.0980882	0.132139	0.0975273	0.379425	0.377126	0.367844	0.374798
531	3-[4,5-dihydroxy-6-(hydroxymethyl)-3-[3,4,5-trihydroxy-6-(hydroxymethyl)oxan-2-yl]oxyoxan-2-yl]oxy-5,7-dihydroxy-2-(4-hydroxyphenyl)chromen-4-one	2.73	level2	609.145	2.5	NEG	C27H30O16	31512-06-8	Shikimates and Phenylpropanoids	0.237872	0.101455	4.42131e-05	0.113124	4.60926e-05	4.77779e-05	4.41583e-05	4.60096e-05
532	3-[6-[[3,5-dihydroxy-6-methyl-4-[3,4,5-trihydroxy-6-(hydroxymethyl)tetrahydropyran-2-yl]oxy-tetrahydropyran-2-yl]oxymethyl]-3,4,5-trihydroxy-tetrahydropyran-2-yl]oxy-2-(3,4-dihydroxyphenyl)-5,7-dihydroxy-chromen-4-one	2.73	level2	773.213	238.5	POS	C33H40O21	136449-10-0	Shikimates and Phenylpropanoids	0.118395	0.095478	0.0519028	0.088592	0.0324301	0.0367647	0.135069	0.0680878
533	2-O-β-D-Glucopyranosyl-L-ascorbic acid	2.73	level2	337.077	217.3	NEG	C12H18O11	562043-82-7	Carbohydrates	0.129933	0.114274	0.0750619	0.106423	0.0888793	0.0905342	0.0946461	0.0913532
534	Deferiprone	2.73	level2	140.07	186.5	POS	C7H9NO2	30652-11-0	Alkaloids	0.301957	0.343975	0.338343	0.328092	0.126528	0.10818	0.102779	0.112496
535	PC(35:4)	2.73	level2	768.553	68.6	POS	C43H78NO8P	--	Other	0.0773813	0.0410138	0.0967021	0.0716991	2.24963e-06	0.0605917	0.0834942	0.0480294
536	1,4-Dicaffeoylquinic acid	2.72	level2	517.133	159.8	POS	C9H13N2O9P	1182-34-9	Shikimates and Phenylpropanoids	1.89307	1.73413	1.61092	1.74604	2.21835	2.10391	1.83265	2.05164
537	PC(39:5)	2.72	level2	804.592	44.7	POS	C3H9NO	--	Other	0.013631	0.0114289	0.00555396	0.0102046	0.141919	0.220388	0.135517	0.165942
538	Erianin	2.72	level2	319.149	303.6	POS	C18H22O5	95041-90-0	Shikimates and Phenylpropanoids	0.0841217	0.0864217	0.0771694	0.0825709	0.0481035	0.0282703	0.0355588	0.0373109
539	Jasminine	2.72	level2	221.092	189.5	POS	C11H12N2O3	19634-30-1	Alkaloids	0.0229972	0.0272392	0.0256305	0.025289	0.00767239	0.00646527	0.00620712	0.00678159
540	Anhalamine	2.72	level2	210.112	180.9	POS	C11H15NO3	643-60-7	Alkaloids	0.199264	0.225457	0.290438	0.238386	0.0422254	0.0461203	0.0331217	0.0404891
541	Lotusine	2.72	level2	315.18	142.6	POS	C19H24NO3	6871-67-6	Other	0.0447749	0.0345718	0.0655808	0.0483092	0.00311432	0.00498759	0.00347978	0.00386056
542	panaxatriol	2.72	level2	499.381	54.3	POS	C30H52O4	32791-84-7	Terpenoids	0.054743	0.0465561	0.0291183	0.0434725	0.0969215	0.149754	0.118906	0.121861
543	resorcinol	2.72	level2	109.029	356	NEG	C6H6O2	108-46-3	Shikimates and Phenylpropanoids	0.104471	0.116722	0.4753	0.232164	0.559735	0.576883	0.520371	0.55233
544	Xanthotoxol	2.72	level2	225.016	285.8	POS	C11H6O4	2009-24-7	Shikimates and Phenylpropanoids	0.025482	0.0225399	0.0194655	0.0224958	0.0143225	0.0162366	0.0141859	0.014915
545	2-(3,4-dihydroxyphenyl)-3-[(2S,3R,4S,5S,6R)-4,5-dihydroxy-3-[(2R,3R,4R,5R,6S)-3,4,5-trihydroxy-6-methyloxan-2-yl]oxy-6-[[(2R,3R,4R,5R,6S)-3,4,5-trihydroxy-6-methyloxan-2-yl]oxymethyl]oxan-2-yl]oxy-5,7-dihydroxychromen-4-one	2.72	level2	755.203	262.1	NEG	C33H40O20	--	Shikimates and Phenylpropanoids	0.112163	0.149054	0.104711	0.121976	0.0714166	0.0647051	0.0716861	0.0692693
546	ISONICOTINIC ACID	2.72	level2	124.039	246.6	POS	C6H5NO2	55-22-1	Alkaloids	0.217393	0.222267	0.140821	0.193494	0.138778	0.167764	0.136746	0.147763
547	Flavonol base + 4O, O-Hex-Hex, O-dHex	2.72	level2	771.198	242.1	NEG	C33H40O21	--	Shikimates and Phenylpropanoids	0.396256	0.298024	4.42131e-05	0.231441	4.60926e-05	0.428333	0.361989	0.263456
548	puerarin	2.72	level2	439.101	191.5	POS	C21H20O9	3681-99-0	Shikimates and Phenylpropanoids	0.0196312	0.0175005	0.0120935	0.0164084	0.0145881	0.0142347	0.0132688	0.0140305
549	Quercetin-4'-O-glucoside	2.72	level2	465.102	188.6	POS	C21H20O12	20229-56-5	Shikimates and Phenylpropanoids	0.133675	0.129462	0.0831344	0.115424	0.0816533	0.146744	0.0960433	0.108147
550	3-Hydroxycinnamic acid	2.72	level2	165.054	186.5	POS	C9H8O3	14755-02-3	Shikimates and Phenylpropanoids	0.00672811	0.00432497	0.00410016	0.00505108	0.0664406	0.102318	0.0420596	0.0702727
551	4-Aminophenol	2.72	level2	110.06	175	POS	C6H7NO	123-30-8	Amino acids and Peptides	0.0885281	0.0976736	0.105988	0.0973965	0.0369248	0.032794	0.0417006	0.0371398
552	Piperidine	2.72	level2	86.0963	174.2	POS	C5H11N	110-89-4	Alkaloids	0.0885965	0.0709002	0.0487325	0.0694097	0.0696586	0.0486302	0.0582023	0.0588304
553	L-1,2,3,4-Tetrahydro-beta-carboline-3-carboxylic_acid	2.72	level2	217.097	170.1	POS	C12H12N2O2	42438-90-4	Alkaloids	0.0216897	0.0228849	0.0210695	0.0218814	0.0113988	0.0104773	0.0100527	0.010643
554	Saponarin	2.72	level2	593.15	155.2	NEG	C27H30O15	20310-89-8	Shikimates and Phenylpropanoids	34.9656	29.7688	17.5642	27.4329	7.02136	8.81658	9.26223	8.36672
555	(E,E)-Piperlonguminine	2.72	level2	274.143	155.1	POS	C16H19NO3	5950-12-9	Shikimates and Phenylpropanoids	0.0524253	0.0470971	0.0279011	0.0424745	0.00148513	0.00137186	0.000832851	0.00122995
556	Dimethyl-phthalate	2.72	level2	195.065	151.2	POS	C10H10O4	131-11-3	Shikimates and Phenylpropanoids	0.0241955	0.0250167	0.0192165	0.0228096	0.0306843	0.0225494	2.1208e-06	0.0177453
557	Gallocatechin	2.72	level2	305.069	124.8	NEG	C15H14O7	970-73-0	Shikimates and Phenylpropanoids	1.0895	0.872876	0.848867	0.937081	0.254126	0.240799	0.274493	0.256472
558	beta-D-Glucopyranoside, 4,8-dihydroxy-1-naphthalenyl	2.72	level2	361.089	107.4	POS	C16H18O8	--	Polyketides	0.043904	0.0436254	0.0776502	0.0550599	0.110755	0.0828802	0.0912604	0.0949651
559	2-[4-[4-[hydroxy-(4-hydroxy-3-methoxyphenyl)methyl]-3-(hydroxymethyl)oxolan-2-yl]-2-methoxyphenoxy]-6-(hydroxymethyl)oxane-3,4,5-triol	2.72	level2	537.196	104.7	NEG	C26H34O12	--	Shikimates and Phenylpropanoids	2.45466	2.4101	2.45537	2.44004	1.78526	2.11599	1.90002	1.93375
560	Apigenin-7-O-glucoside	2.72	level2	431.098	60.2	NEG	C21H20O10	578-74-5	Shikimates and Phenylpropanoids	0.762669	0.600031	0.549728	0.637476	0.104499	0.200012	0.074231	0.126248
561	(2R,3R,4S,5S,6R)-2-[(3R)-1,7-bis(3,4-dihydroxyphenyl)heptan-3-yl]oxy-6-(hydroxymethyl)oxane-3,4,5-triol	2.72	level2	493.207	38.5	NEG	C25H34O10	--	Shikimates and Phenylpropanoids	0.812879	0.774462	0.627339	0.738227	1.91294	1.37579	1.25157	1.51343
562	mangostin	2.72	level2	433.161	7.2	POS	C24H26O6	6147-11-1	Shikimates and Phenylpropanoids	0.141968	0.103305	0.160329	0.135201	0.103769	0.086852	0.10301	0.0978769
563	2,2'-Iminodiacetic acid	2.72	level2	132.03	253.7	NEG	C4H7NO4	142-73-4	Amino acids and Peptides	0.622606	0.396322	0.345584	0.454837	0.565022	0.610524	0.656444	0.610664
564	Levonordefrin	2.72	level2	184.097	218.2	POS	C9H13NO3	829-74-3	Alkaloids	0.0277649	0.0265906	0.020582	0.0249792	0.00397731	0.00442033	0.0043644	0.00425401
565	Dihydrolycorine	2.72	level2	290.138	181.5	POS	C16H19NO4	6271-21-2	Alkaloids	0.357643	0.330747	0.258498	0.315629	0.0385016	0.0330386	0.0232757	0.0316053
566	1-Caffeoylquinic acid	2.72	level2	353.087	178	NEG	C16H18O9	1241-87-8	Shikimates and Phenylpropanoids	203.068	208.295	182.596	197.986	161.605	174.511	156.742	164.286
567	Pyrogallol	2.72	level2	127.039	173.7	POS	C6H6O3	87-66-1	Shikimates and Phenylpropanoids	0.00393225	0.00503357	0.026437	0.0118009	0.0306362	0.0506576	0.0233519	0.0348819
568	PC(20:1)	2.72	level2	546.355	133.9	POS	C28H54NO8P	61596-54-1	Other	0.815573	0.702676	0.585871	0.701373	0.026526	0.034277	0.0238544	0.0282191
569	(2S,3R,4S,5S,6R)-2-(4-allyl-2-methoxy-phenoxy)-6-[[(2R,3R,4R)-3,4-dihydroxy-4-(hydroxymethyl)tetrahydrofuran-2-yl]oxymethyl]tetrahydropyran-3,4,5-triol	2.72	level2	457.172	87.2	NEG	C21H30O11	136083-96-0	Shikimates and Phenylpropanoids	0.723102	0.799475	0.423265	0.648614	0.712584	0.796784	0.558562	0.68931
570	PC(32:3)	2.72	level2	728.521	80.9	POS	C40H74NO8P	--	Other	0.22969	0.142572	0.124991	0.165751	0.377048	0.277337	0.322058	0.325481
571	methyl (E)-3-[4-[(2S,3R,4S,5S,6R)-3,4,5-trihydroxy-6-(hydroxymethyl)tetrahydropyran-2-yl]oxyphenyl]prop-2-enoate	2.72	level2	339.108	75.7	NEG	C16H20O8	554-87-0	Shikimates and Phenylpropanoids	0.457558	0.556968	0.400921	0.471815	0.860249	1.09161	1.24641	1.06609
572	PC(38:3)	2.72	level2	812.615	56.1	POS	C46H86NO8P	--	Other	0.549171	0.604668	0.331285	0.495041	0.102849	0.214786	0.0938315	0.137156
573	Cynarin	2.71	level2	517.133	133.1	POS	C6H13NO2	30964-13-7	Shikimates and Phenylpropanoids	4.01344	10.6792	6.4746	7.05573	13.1501	12.4009	12.0665	12.5392
574	PC(34:3)	2.71	level2	756.552	112.3	POS	C9H11NO2	--	Fatty acids	0.117214	0.100513	0.0516138	0.0897801	2.24963e-06	0.0781999	0.074014	0.0507387
575	(2S,3R,4S,5S,6R)-2-[4-[(2R,3R)-4-hydroxy-3-[(4-hydroxy-3-methoxy-phenyl)methyl]-2-(hydroxymethyl)butyl]-2-methoxy-phenoxy]-6-(hydroxymethyl)tetrahydropyran-3,4,5-triol	2.71	level2	523.217	104.6	NEG	C9H13NO2	--	Shikimates and Phenylpropanoids	2.65367	2.59006	1.96376	2.4025	1.93265	2.42873	2.17864	2.18001
576	Calystegin B2	2.71	level2	176.091	245.4	POS	C7H13NO4	127414-85-1	Alkaloids	0.0491623	0.0452358	2.17515e-06	0.0314667	0.0498319	0.0441371	2.1208e-06	0.0313237
577	Succinic_anhydride	2.71	level2	99.0085	234.7	NEG	C4H4O3	108-30-5	Other	0.410939	4.59534e-05	0.392725	0.267903	0.38209	0.419859	0.379578	0.393842
578	4-(Hexopyranosyloxy)-3-methoxybenzoic acid	2.71	level2	353.084	233.3	POS	C14H18O9	--	Shikimates and Phenylpropanoids	0.0215552	0.0184494	0.0134858	0.0178302	0.0355928	0.0275784	0.0316095	0.0315936
579	Benzoic acid + 1O, 2MeO, O-Hex	2.71	level2	359.097	204.4	NEG	C15H20O10	--	Other	0.125446	0.0985066	0.0698737	0.097942	0.118468	0.139525	0.12635	0.128114
580	3-[2-(beta-D-Glucopyranosyloxy)-4-methoxyphenyl]propanoic acid	2.71	level2	376.16	204	POS	C16H22O9	--	Other	0.0207751	0.0170419	0.0131935	0.0170035	0.0122467	0.0115792	0.0116905	0.0118388
581	Damascenine	2.71	level2	196.097	190.3	POS	C10H13NO3	483-64-7	Alkaloids	0.302276	0.373638	0.437678	0.371197	0.126116	0.103891	0.10611	0.112039
582	Echinocystic acid-3-O-glucoside	2.71	level2	633.399	166.2	NEG	C36H58O9	--	Terpenoids	0.0405267	0.0338172	0.0684348	0.0475929	0.179151	0.325083	0.193071	0.232435
583	10beta-12,13-Dinor-8-oxo-6-eremophilen-11-al	2.71	level2	207.138	155.3	POS	C13H18O2	348119-86-8	Terpenoids	0.0505145	0.0480285	0.0260993	0.0415474	0.00642508	0.00923601	0.00814152	0.0079342
584	1-Naphthylamine	2.71	level2	144.081	131.9	POS	C10H9N	134-32-7	Shikimates and Phenylpropanoids	0.0377908	0.0465633	0.0229777	0.0357773	0.220696	0.259365	0.256708	0.24559
585	2,4-Di-tert-butylphenol	2.71	level2	205.159	353.2	NEG	C14H22O	96-76-4	Shikimates and Phenylpropanoids	0.12605	0.0808458	0.118992	0.108629	0.0491559	0.0515447	0.108969	0.0698901
586	Dibutyl phthalate	2.71	level2	279.159	338.9	POS	C16H22O4	84-74-2	Shikimates and Phenylpropanoids	0.0676253	2.22419e-06	0.0659944	0.0445406	0.0631661	0.0624275	0.063254	0.0629492
587	Lancerin	2.71	level2	429.079	255.9	POS	C19H18O10	81991-99-3	Shikimates and Phenylpropanoids	0.0202747	0.0194146	0.0159072	0.0185321	0.0351915	0.0311157	0.0286664	0.0316579
588	2''-O-rhamnosyl icariside II	2.71	level2	661.249	235.9	POS	C33H40O14	--	Shikimates and Phenylpropanoids	0.0191633	0.0225184	0.00985692	0.0171795	0.000953017	0.00248212	0.000237611	0.00122425
589	2-methyl-3-[(2S,3R,4S,5S,6R)-3,4,5-trihydroxy-6-(hydroxymethyl)oxan-2-yl]oxypyran-4-one	2.71	level2	289.091	229.1	POS	C12H16O8	--	Polyketides	0.388437	0.422009	0.401469	0.403972	0.244359	0.259626	0.240788	0.248258
590	Isocurcumenol	2.71	level2	257.149	225.6	POS	C15H22O2	24063-71-6	Terpenoids	0.0283537	0.0351664	0.0266602	0.0300601	0.0133762	0.020395	0.00879408	0.0141884
591	1-Aminocyclohexanecarboxylic_acid	2.71	level2	144.102	202.9	POS	C7H13NO2	2756-56-1	Terpenoids	0.027583	0.0242823	2.17515e-06	0.0172892	0.0284467	0.0258561	0.0267003	0.027001
592	Sinapic acid	2.71	level2	223.061	200.7	NEG	C11H12O5	7362-37-0	Shikimates and Phenylpropanoids	0.134481	0.146133	0.12429	0.134968	4.60926e-05	0.143071	0.155952	0.0996898
593	Soyasaponin Ba	2.71	level2	957.504	193.3	NEG	C48H78O19	114590-20-4	Terpenoids	0.025159	0.0163933	0.532753	0.191435	0.53899	0.951819	0.27862	0.58981
594	5,7-dihydroxy-2-(4-hydroxyphenyl)-6,8-bis(3,4,5-trihydroxyoxan-2-yl)chromen-4-one	2.71	level2	533.13	185.1	NEG	C25H26O13	--	Shikimates and Phenylpropanoids	0.584532	0.649664	0.379316	0.537837	0.271298	0.282109	0.302375	0.28526
595	Flavone base + 3O, 1MeO, C-Hex-Hex	2.71	level2	623.16	152.1	NEG	C28H32O16	97605-25-9	Shikimates and Phenylpropanoids	2.05394	1.72391	1.59217	1.79001	1.08365	1.41768	1.49025	1.33053
596	(2S)-{[6-O-(beta-D-Glucopyranosyl)-beta-D-glucopyranosyl]oxy}(phenyl)acetonitrile	2.71	level2	475.192	150.2	POS	C20H27NO11	--	Other	0.0574367	0.0430785	0.0344466	0.0449873	0.00203199	0.00263436	0.00137524	0.00201386
597	phellopterin	2.71	level2	555.089	139.8	POS	C25H24O12	14534-61-3	Shikimates and Phenylpropanoids	0.0606027	0.0756303	0.0435011	0.0599114	0.0920941	0.0884665	0.0732207	0.0845938
598	Thalictricoside	2.71	level2	479.187	120.5	POS	C19H27NO12	649758-25-8	Other	0.334411	0.341058	0.190932	0.288801	0.00181373	0.0046173	0.00483042	0.00375382
599	Isoliquiritin	2.71	level2	441.115	102.4	POS	C21H22O9	5041-81-6	Shikimates and Phenylpropanoids	0.0616946	0.069802	2.17515e-06	0.0438329	0.0795358	0.0742086	0.0889331	0.0808925
600	[(3aR,4S,6E,10Z,11aR)-10-(hydroxymethyl)-6-methyl-3-methylidene-2-oxo-3a,4,5,8,9,11a-hexahydrocyclodeca[b]furan-4-yl] (Z)-4-acetyloxy-2-(hydroxymethyl)but-2-enoate	2.71	level2	443.165	51.5	POS	C22H28O8	--	Terpenoids	0.0206471	0.0240665	0.0186182	0.0211106	0.0534577	0.108146	0.125642	0.0957486
601	7-hydroxy-2-(4-hydroxy-3,5-dimethoxyphenyl)-5-[(2S,3R,4S,5S,6R)-3,4,5-trihydroxy-6-(hydroxymethyl)oxan-2-yl]oxychromen-4-one	2.71	level2	491.119	49.1	NEG	C23H24O12	--	Shikimates and Phenylpropanoids	3.20956	2.90196	2.75979	2.9571	1.87526	2.47413	2.48919	2.27953
602	Methylgingerol	2.71	level2	307.191	30.5	NEG	C18H28O4	--	Other	1.266	1.08966	0.564361	0.973341	0.818183	1.46365	0.828871	1.0369
603	Protocatechuic aldehyde	2.71	level2	137.024	28	NEG	C7H6O3	139-85-5	Shikimates and Phenylpropanoids	8.99347	9.27522	9.86276	9.37715	10.6888	11.0441	10.049	10.594
604	9-HPODE	2.71	level2	311.222	27.1	NEG	C18H32O4	29774-12-7	Fatty acids	0.753465	0.749015	0.660945	0.721142	1.73427	1.66894	1.1795	1.52757
605	9-stearolic acid	2.71	level2	279.232	21	NEG	C18H32O2	506-24-1	Fatty acids	51.6704	58.542	47.3132	52.5085	68.6197	71.1112	63.0792	67.6034
606	LPI(18:2)	2.71	level2	597.302	170.7	POS	C27H49O12P	--	Other	0.141843	0.166381	0.0974975	0.135241	0.194116	0.167623	0.179165	0.180301
607	Procyanidin B2	2.71	level2	579.148	140.1	POS	C30H26O12	29106-49-8	Shikimates and Phenylpropanoids	0.00708297	0.0160338	0.00666735	0.00992802	0.165404	0.149144	0.13348	0.149343
608	LPE(18:3)	2.71	level2	476.276	138.3	POS	C23H42NO7P	--	Fatty acids	1.00939	0.793407	0.709483	0.837426	0.98601	0.898694	0.971081	0.951928
609	[3-hydroxy-4-[(2S,3R,4S,5S,6R)-3,4,5-trihydroxy-6-(hydroxymethyl)tetrahydropyran-2-yl]oxy-phenyl]methyl 3,4-dihydroxybenzoate	2.71	level2	419.098	48.8	NEG	C20H22O11	20300-50-9	Shikimates and Phenylpropanoids	0.410028	0.269796	0.357897	0.345907	1.27058	0.935149	1.09757	1.1011
610	PC(35:3)	2.71	level2	770.568	19.8	POS	C43H80NO8P	--	Fatty acids	0.342741	0.34351	0.175488	0.287246	0.0730479	0.113483	0.119193	0.101908
611	PC(35:5)	2.71	level2	766.537	68.3	POS	C43H76NO8P	--	Other	0.0838478	0.0421269	0.0727799	0.0662515	0.0270561	0.0291056	0.0187778	0.0249798
612	(4S)-4-hydroxy-3,5,5-trimethyl-4-[(E,3R)-3-[(2R,3R,4S,5S,6R)-3,4,5-trihydroxy-6-(hydroxymethyl)tetrahydropyran-2-yl]oxybut-1-enyl]cyclohex-2-en-1-one	2.7	level2	385.186	53.8	NEG	C27H46O4S	54835-70-0	Terpenoids	3.22864	3.08823	2.07794	2.79827	1.93191	2.30971	2.22373	2.15511
613	PC(38:5)	2.7	level2	808.583	19.8	POS	C3H7NO3	--	Other	0.356565	0.369837	0.210971	0.312458	0.0835766	0.0851185	0.0611124	0.0766025
614	Dehydrodiisoeugenol	2.7	level2	349.139	199.6	POS	C20H22O4	2680-81-1	Shikimates and Phenylpropanoids	0.0658159	0.0706272	0.0569204	0.0644545	0.0379118	0.0303534	0.0212905	0.0298519
615	Bavachalcone	2.7	level2	325.139	164	POS	C20H20O4	28448-85-3	Shikimates and Phenylpropanoids	0.147611	0.111343	0.111236	0.123397	0.0789969	0.0950263	0.0677358	0.0805864
616	Vignatic_acid_A	2.7	level2	554.286	153.1	POS	C30H39N3O7	181485-19-8	Alkaloids	0.0385925	0.0326868	0.0345468	0.0352754	0.00931823	0.0103362	0.0104967	0.0100504
617	Di-dihydrocaffeoyl spermidine	2.7	level2	474.261	150.3	POS	C25H35N3O6	--	Alkaloids	0.0403816	0.0274329	0.0228947	0.0302364	0.073024	0.0837855	0.0760628	0.0776241
618	beta-D-Glucopyranoside, 2-phenylethyl 6-O-beta-D-xylopyranosyl-	2.7	level2	434.201	101.8	POS	C19H28O10	129932-48-5	Shikimates and Phenylpropanoids	0.619128	0.224813	0.494762	0.446234	0.324803	0.262549	0.300452	0.295935
619	4-Nitrophenol	2.7	level2	138.019	276.6	NEG	C6H5NO3	100-02-7	Other	0.245453	0.290482	0.231445	0.255793	0.250536	4.77779e-05	0.242476	0.164353
620	Corymbosin	2.7	level2	357.096	245.5	NEG	C19H18O7	18103-41-8	Shikimates and Phenylpropanoids	0.00828831	0.173545	0.157831	0.113221	0.0339427	0.0359641	0.0244535	0.0314534
621	TIGLIC ACID	2.7	level2	99.0449	229.9	NEG	C5H8O2	80-59-1	Fatty acids	0.32544	0.509972	0.38294	0.406117	0.13541	0.23723	0.151871	0.174837
622	N-(2-furylmethyl)-9H-purin-6-amine	2.7	level2	238.071	224	POS	C10H9N5O	525-79-1	Alkaloids	0.425454	0.48009	0.41122	0.438921	0.409743	0.25169	0.234202	0.298545
623	(E)-3-[4-[(2S,3R,4S,5S,6R)-3,4,5-trihydroxy-6-(hydroxymethyl)oxan-2-yl]oxyphenyl]prop-2-enoic acid	2.7	level2	344.134	205.9	POS	C15H18O8	--	Shikimates and Phenylpropanoids	0.0519879	0.0532648	0.0395789	0.0482772	0.0419386	0.0468931	0.0422056	0.0436791
624	(Z)-3-[4-methoxy-2-[(2S,3R,4S,5S,6R)-3,4,5-trihydroxy-6-(hydroxymethyl)oxan-2-yl]oxyphenyl]prop-2-enoic acid	2.7	level2	374.144	202.8	POS	C16H20O9	--	Shikimates and Phenylpropanoids	0.0139517	0.0135552	0.00952845	0.0123451	0.00808328	0.0074388	0.00726682	0.0075963
625	Rhodiosin	2.7	level2	633.142	186.1	POS	C27H30O16	86831-54-1	Shikimates and Phenylpropanoids	0.101868	0.100605	0.0826407	0.0950381	0.0645663	0.050126	0.0744816	0.063058
626	(1S,3R,4S,5R)-3,5-bis({[(2E)-3-(3,4-dihydroxyphenyl)prop-2-enoyl]oxy})-1,4-dihydroxycyclohexane-1-carboxylic acid	2.7	level2	515.118	185.2	NEG	C25H24O12	--	Other	14.4746	15.1891	14.7699	14.8112	12.8841	10.8618	10.9004	11.5488
627	Altersolanol A	2.7	level2	337.091	160.4	POS	C16H16O8	22268-16-2	Polyketides	0.0522645	0.0635846	0.0436039	0.053151	0.0913476	0.106249	0.0693749	0.0889906
628	(1r,3R,4s,5S)-4-{[(2E)-3-(3,4-Dihydroxyphenyl)-2-propenoyl]oxy}-1,3,5-trihydroxycyclohexanecarboxylic acid	2.7	level2	372.128	145.8	POS	C16H18O9	--	Other	0.484395	0.351246	0.490228	0.441957	0.435502	0.386325	0.540544	0.454123
629	3,5,6,7,8,3',4'-Heptamethoxyflavone	2.7	level2	455.131	98.3	POS	C22H24O9	1178-24-1	Shikimates and Phenylpropanoids	0.0634936	2.22419e-06	0.0567165	0.0400708	0.0795475	0.0761481	0.0869483	0.0808813
630	Alpha-D-Fucose	2.7	level2	163.061	82.3	NEG	C6H12O5	6189-71-5	Carbohydrates	2.02358	1.28511	1.35853	1.55574	2.4186	2.46103	2.20999	2.3632
631	5-Demethylnobiletin	2.7	level2	411.104	74.3	POS	C20H20O8	2174-59-6	Shikimates and Phenylpropanoids	0.0533615	0.0649719	0.0706759	0.0630031	0.0415994	0.0413319	0.0615317	0.0481543
632	2'-Hydroxy-4',6'-dimethoxy-3'-methylacetophenone	2.7	level2	211.096	72.8	POS	C11H14O4	23121-32-6	Polyketides	0.0801685	0.0736537	0.0896426	0.0811549	0.0458473	0.0504351	0.0533565	0.0498796
633	Darutoside	2.7	level2	507.29	68.8	POS	C26H44O8	59219-65-7	Terpenoids	0.146459	0.136447	0.316678	0.199861	0.187316	0.188391	0.243957	0.206555
634	3-Deoxycaryoptinol	2.7	level2	457.219	49.5	POS	C24H34O7	464-71-1	Terpenoids	0.0777925	0.0922326	0.0548626	0.0749626	0.112781	2.14716e-06	0.0851516	0.0659783
635	MGMG 18:3	2.7	level2	513.306	35.8	NEG	C27H46O9	--	Fatty acids	1.55323	1.49625	1.26966	1.43971	1.1955	1.40994	1.18008	1.26184
636	3-methyl-2,3,6,7,8,8a-hexahydropyrrolo[1,2-a]pyrazine-1,4-dione	2.7	level2	169.097	168.4	POS	C8H12N2O2	65556-33-4	Amino acids and Peptides	0.0332349	0.0333408	0.0218408	0.0294722	0.00199536	0.00190674	0.00243878	0.00211362
637	LPC(18:4)	2.7	level2	516.307	148.3	POS	C26H46NO7P	--	Fatty acids	0.0481004	0.0377545	0.0307266	0.0388605	0.048724	0.0548674	0.0410561	0.0482158
638	Isovaleramide	2.7	level2	102.091	125.4	POS	C5H11NO	541-46-8	Alkaloids	0.279167	0.229327	0.108216	0.20557	0.0323922	0.0284737	0.0312763	0.0307141
639	PC(44:12)	2.7	level2	878.572	115.1	POS	C52H80NO8P	--	Other	2.21476e-06	2.22419e-06	0.4286	0.142868	0.417234	0.382257	0.363039	0.38751
640	2-[(1R,2R)-3-oxo-2-[(Z)-5-sulfooxypent-2-enyl]cyclopentyl]acetic acid	2.7	level2	305.069	112	NEG	C12H18O7S	155408-18-7	Fatty acids	12.1981	10.1999	10.1209	10.8396	3.67309	3.31504	3.71686	3.56833
641	PC(34:4)	2.7	level2	754.536	27.8	POS	C42H76NO8P	--	Other	0.0547487	0.0622058	2.17515e-06	0.0389855	0.0604658	0.0610199	0.0463494	0.0559451
642	7-hydroxy-5-methyl-4-[(2S,3R,4S,5S,6R)-3,4,5-trihydroxy-6-(hydroxymethyl)tetrahydropyran-2-yl]oxy-chromen-2-one	2.7	level2	335.077	27.5	NEG	C16H18O9	--	Shikimates and Phenylpropanoids	1.59988	1.69339	2.12891	1.80739	2.4393	1.69811	2.09418	2.0772
643	(2R,3S,4S,5R,6R)-2-[[(2S,3R,4R)-3,4-dihydroxy-4-(hydroxymethyl)tetrahydrofuran-2-yl]oxymethyl]-6-(2-phenylethoxy)tetrahydropyran-3,4,5-triol	2.69	level2	415.16	101.7	NEG	C10H17N3O6	--	Shikimates and Phenylpropanoids	5.93776	4.59534e-05	5.56098	3.83293	6.89736	7.62447	7.32897	7.2836
644	PC(38:6)	2.69	level2	806.567	63.2	POS	C4H8N2O3	--	Other	2.41712	2.0198	1.4941	1.97701	0.212883	0.111346	0.189734	0.171321
645	(3-Hydroxy-2-oxo-2,3-dihydro-1H-indol-3-yl)acetic acid	2.69	level2	208.06	230.6	POS	C10H9NO4	--	Alkaloids	0.0255683	0.026656	0.0260288	0.0260843	0.0810427	0.0688531	0.0698105	0.0732354
646	Loganic acid	2.69	level2	375.129	225.6	NEG	C16H24O10	22255-40-9	Terpenoids	0.643667	0.588789	0.417735	0.550064	0.38977	0.269458	0.343797	0.334342
647	(-)-Tylocrebrine	2.69	level2	394.2	181.7	POS	C24H27NO4	61302-92-9	Alkaloids	0.0188424	0.017671	0.0129298	0.0164811	0.00825888	0.00978589	0.00916249	0.00906908
648	6-Demethoxytangeretin	2.69	level2	365.105	228.8	POS	C19H18O6	6601-66-7	Shikimates and Phenylpropanoids	1.31935	1.46767	1.29619	1.36107	1.36668	1.42976	1.10745	1.3013
649	12:4+3O fatty acyl hexoside	2.69	level2	387.165	191.7	NEG	C18H28O9	--	Fatty acids	1.2558	1.40003	1.13602	1.26395	0.289072	0.321843	0.276018	0.295644
650	4-Hydroxyacetophenone	2.69	level2	135.045	125.3	NEG	C8H8O2	99-93-4	Shikimates and Phenylpropanoids	4.59639e-05	0.614075	0.546039	0.38672	0.668287	0.606524	0.629735	0.634849
651	Benzoic acid + 1O, O-Hex	2.69	level2	299.077	85	NEG	C13H16O8	10366-91-3	Shikimates and Phenylpropanoids	0.809697	1.11988	0.750528	0.893369	1.53301	1.82528	1.27372	1.544
652	2-(3-hydroxy-5-methoxyphenoxy)-6-(hydroxymethyl)oxane-3,4,5-triol	2.69	level2	301.092	76.6	NEG	C13H18O8	--	Polyketides	0.923633	0.971557	4.42131e-05	0.631745	0.937003	0.964138	4.41583e-05	0.633729
653	(10E,15Z)-9,12,13-trihydroxyoctadeca-10,15-dienoic acid	2.69	level2	327.217	56	NEG	C18H32O5	95341-44-9	Fatty acids	3.00267	3.03241	1.87751	2.63753	1.77191	2.06614	1.61208	1.81671
654	6,7,3',4'-Tetrahydroxyflavanone	2.69	level2	287.055	25.5	NEG	C15H12O6	--	Shikimates and Phenylpropanoids	0.173652	0.107669	0.235044	0.172122	2.13021	1.77842	3.32284	2.41049
655	Practolol	2.69	level2	267.17	190.4	POS	C14H22N2O3	6673-35-4	Alkaloids	0.029189	0.0291279	0.0273735	0.0285635	0.00649759	0.00551454	0.00557345	0.00586186
656	PC(32:2)	2.69	level2	730.536	77.4	POS	C40H76NO8P	--	Other	0.175996	0.223591	0.09186	0.163815	0.190131	0.155866	0.274532	0.206843
657	PC(36:6)	2.69	level2	778.535	70.6	POS	C44H76NO8P	--	Other	11.679	9.62667	8.47554	9.92707	10.5955	8.00078	8.82179	9.13936
658	(3S,4S)-3-hydroxy-4-[(4-hydroxy-3-methoxy-phenyl)methyl]-3-[[3-methoxy-4-[(2S,3R,4S,5S,6R)-3,4,5-trihydroxy-6-(hydroxymethyl)tetrahydropyran-2-yl]oxy-phenyl]methyl]tetrahydrofuran-2-one	2.69	level2	535.181	54.1	NEG	C26H32O12	--	Shikimates and Phenylpropanoids	2.9302	2.81448	2.86141	2.8687	2.34381	4.77779e-05	2.33535	1.55974
659	(2R,3R,4S,5S,6R)-2-benzyloxy-6-(hydroxymethyl)tetrahydropyran-3,4,5-triol	2.69	level2	269.102	39.3	NEG	C13H18O6	878383	Shikimates and Phenylpropanoids	0.0948786	0.103555	0.133539	0.110658	0.606111	0.484192	0.598574	0.562959
660	(2R,3R,4S,5S,6R)-2-[(2E)-3,7-dimethylocta-2,6-dienoxy]-6-[[(2S,3R,4S,5S)-3,4,5-trihydroxytetrahydropyran-2-yl]oxymethyl]tetrahydropyran-3,4,5-triol	2.68	level2	447.223	100.7	NEG	C5H10N2O3	152520-94-0	Terpenoids	5.59604	5.3106	4.42131e-05	3.63556	4.8021	5.209	4.99348	5.00153
661	(2S,3R,4S,5S,6R)-2-[(5E)-2,9-dihydroxy-1,1,5,9-tetramethyl-undeca-5,10-dienoxy]-6-(hydroxymethyl)tetrahydropyran-3,4,5-triol	2.68	level2	417.248	48.6	NEG	C8H16N4O3	--	Terpenoids	4.26065	4.58064	3.64148	4.16092	4.89957	5.24784	4.79669	4.98137
662	PC(P-32:0)	2.68	level2	700.561	29.6	POS	C27H30O15	126901-45-9	Fatty acids	0.00811909	0.00534136	0.0027164	0.00539228	0.00556497	0.0044657	0.00709862	0.00570976
663	4-Methylpyrimidine	2.68	level2	95.06	228.3	POS	C5H6N2	3438-46-8	Alkaloids	0.111608	0.0750103	0.0684991	0.0850392	0.153063	0.125279	0.16764	0.148661
664	Aurantioobtusin	2.68	level2	331.079	214.4	POS	C17H14O7	67979-25-3	Polyketides	0.0251775	0.0290133	0.0164746	0.0235551	0.0159025	0.0184895	0.0168284	0.0170734
665	7-Hydroxymitragynine	2.68	level2	415.224	179.8	POS	C23H30N2O5	174418-82-7	Alkaloids	0.0400233	0.0361913	0.0219007	0.0327051	0.0125608	0.0122175	0.0127783	0.0125189
666	(2R,3E)-4-[(1S,6R)-1-Hydroxy-2,2,6-trimethyl-4-oxocyclohexyl]-3-buten-2-yl 6-O-beta-D-xylopyranosyl-beta-D-glucopyranoside	2.68	level2	543.243	94.8	POS	C24H40O12	--	Terpenoids	0.0399581	0.0614041	0.0266336	0.0426653	2.24963e-06	2.14716e-06	0.000194417	6.62713e-05
667	Glabrol	2.68	level2	393.208	32.7	POS	C25H28O4	59870-65-4	Shikimates and Phenylpropanoids	0.290485	0.273701	0.429867	0.331351	2.24963e-06	0.317093	0.351846	0.22298
668	Tuberostemonine	2.68	level2	398.228	293.6	POS	C22H33NO4	6879-01-2	Alkaloids	0.0193433	0.0241784	2.17515e-06	0.014508	0.0236713	0.020723	0.0243655	0.0229199
669	ISOFEBRIFUGINE (B604866K055)	2.68	level2	324.129	243.3	POS	C16H19N3O3	--	Alkaloids	0.0828108	0.0919334	0.0932057	0.0893166	0.106046	0.0807582	0.0693633	0.0853893
670	bergenin	2.68	level2	351.068	242.9	POS	C14H16O9	477-90-7	Shikimates and Phenylpropanoids	0.0783395	0.0758622	0.0586121	0.0709379	0.0180938	0.0212911	0.0209714	0.0201187
671	11-methyl-2,7-dimethylidene-6,12-dioxo-5,14-dioxatricyclo[9.2.1.0tetradec-1(13)-en-9-yl 2-methylprop-2-enoate	2.68	level2	367.113	192.2	POS	C19H20O6	--	Terpenoids	0.070669	0.0591745	0.0769348	0.0689261	0.0685792	0.0775134	0.0750525	0.073715
672	hypericin	2.68	level2	503.139	176.8	NEG	C30H16O8	548-04-9	Polyketides	1.28322	1.25067	0.996614	1.17683	2.41475	1.89332	2.52787	2.27864
673	convolicine	2.68	level2	356.149	164.8	POS	C18H23NO5	72994-86-6	Other	0.0425938	0.0410438	0.0249051	0.0361809	0.000510941	1.36267	1.26176	0.87498
674	(2S,3R,4R,5R,6S)-2-[(2R,3R,4S,5R,6R)-2-[2-(3,4-dihydroxyphenyl)ethoxy]-3,5-dihydroxy-6-(hydroxymethyl)oxan-4-yl]oxy-6-methyloxane-3,4,5-triol	2.68	level2	461.165	134.3	NEG	C20H30O12	--	Shikimates and Phenylpropanoids	7.49178	4.57427	5.19143	5.7525	1.90897	1.99456	2.16462	2.02272
675	Calceolarioside B	2.68	level2	501.128	133.1	POS	C23H26O11	105471-98-5	Shikimates and Phenylpropanoids	0.682339	0.754409	2.17515e-06	0.478917	0.906486	0.888122	0.779328	0.857979
676	isoimperatorin	2.68	level2	269.081	113.5	NEG	C16H14O4	482-45-1	Shikimates and Phenylpropanoids	0.0877632	4.59534e-05	0.0547639	0.0475244	0.0278417	0.0422982	0.0446953	0.0382784
677	Anthraflavic acid	2.68	level2	437.108	33.2	NEG	C19H20O9	572-93-0	Shikimates and Phenylpropanoids	0.0589791	0.0822624	0.0836581	0.0749665	0.717658	0.718655	0.891813	0.776042
678	PICOLINIC ACID	2.68	level2	122.024	32.9	NEG	C6H5NO2	98-98-6	Alkaloids	4.26056	4.65915	5.26709	4.72893	3.09277	2.84632	2.88097	2.94002
679	PC(36:5)	2.68	level2	780.551	69.6	POS	C44H78NO8P	--	Fatty acids	11.666	7.7912	7.65832	9.0385	19.1003	14.9094	9.83171	14.6138
680	2-[(2S,3Z,4S)-3-ethylidene-5-methoxycarbonyl-2-[(2S,3R,4S,5S,6R)-3,4,5-trihydroxy-6-(hydroxymethyl)tetrahydropyran-2-yl]oxy-4H-pyran-4-yl]acetic acid	2.67	level2	385.113	62	NEG	C40H78NO8P	60539-23-3	Terpenoids	2.33164	1.89076	2.15568	2.12603	3.45551	3.46703	3.19716	3.37323
681	PC(34:2)	2.67	level2	758.566	70.3	POS	C30H48O4	--	Other	30.9905	40.4184	15.0989	28.8359	24.5705	21.0792	20.4158	22.0218
682	D-glucuronolactone	2.67	level2	175.024	275.7	NEG	C6H8O6	32449-92-6	Carbohydrates	0.51978	0.541142	0.338882	0.466602	0.284495	0.290648	0.301709	0.292284
683	Enicoflavine	2.67	level2	212.091	195.2	POS	C10H13NO4	--	Other	0.160203	0.1931	0.175907	0.176403	0.0398176	0.0542666	0.0335723	0.0425522
684	apigenin 6,8-digalactoside	2.67	level2	593.155	276.6	NEG	C27H30O15	23666-13-9	Shikimates and Phenylpropanoids	0.0832578	0.102147	0.067214	0.0842063	0.102991	0.0936187	0.0735167	0.090042
685	Kushenol I	2.67	level2	477.192	262.3	POS	C26H30O7	99119-69-4	Shikimates and Phenylpropanoids	0.0185733	0.0127512	0.0121503	0.0144916	0.000649063	0.00103065	0.00055922	0.00074631
686	kinetin riboside	2.67	level2	348.128	245.4	POS	C15H17N5O5	4338-47-0	Alkaloids	0.191749	0.220571	0.221294	0.211205	0.070894	0.0571417	0.0594943	0.06251
687	PISCIDIC_ACID	2.67	level2	255.05	242.9	NEG	C11H12O7	35388-57-9	Shikimates and Phenylpropanoids	0.662366	1.89015	1.03544	1.19599	2.21801	0.94412	1.1695	1.44388
688	(2S)-4-hydroxy-2-(2-hydroxypropan-2-yl)-7-methyl-2,3-dihydrofuro[3,2-g]chromen-5-one	2.67	level2	277.106	207.5	POS	C15H16O5	--	Polyketides	0.0211353	0.0144107	0.012831	0.0161257	0.0196532	0.0228842	0.0245478	0.0223617
689	7-[(2E)-3,7-dimethylocta-2,6-dienoxy]chromen-2-one [IIN-based on	2.67	level2	597.324	193.6	POS	C19H22O3	495-02-3	Shikimates and Phenylpropanoids	0.0303025	0.0309429	0.0258012	0.0290155	0.00557948	0.00820178	0.00703072	0.00693733
690	2-[3-[4-[1,3-dihydroxy-1-(4-hydroxy-3-methoxyphenyl)propan-2-yl]oxy-3-methoxyphenyl]propoxy]-6-(hydroxymethyl)oxane-3,4,5-triol	2.67	level2	539.212	99.6	NEG	C26H36O12	--	Shikimates and Phenylpropanoids	1.76419	4.59534e-05	1.74612	1.17012	2.04745	2.35844	1.95652	2.1208
691	Oxopentylcarnitine (Car(5:1-O))	2.67	level2	260.149	154.1	POS	C12H21NO5	--	Other	0.0819398	0.0736664	0.0610216	0.0722093	0.0456733	0.0347813	0.0277066	0.0360537
692	(E)-3-(2,5-dihydroxyphenyl)prop-2-enoic acid	2.66	level2	179.034	218.9	NEG	C15H10O5	38489-67-7|636-01-1	Shikimates and Phenylpropanoids	0.630048	0.803654	0.533092	0.655598	0.858968	4.77779e-05	0.932609	0.597208
693	Montecristin	2.66	level2	575.501	126.6	POS	C37H66O4	185336-15-6	Polyketides	0.0856921	0.12212	0.0898227	0.0992115	0.164938	0.162429	0.140425	0.155931
694	(1R,3R,4R,4aS,5'S,8aR)-5'-(furan-3-yl)-1-hydroxy-8,8a-bis(hydroxymethyl)-3-methylspiro[1,2,3,4a,5,6-hexahydronaphthalene-4,3'-oxolane]-2'-one	2.66	level2	385.16	284.3	POS	C20H26O6	185336-15-6	Terpenoids	0.0219363	0.0237268	0.0214681	0.0223771	0.0036973	0.00308831	0.0027124	0.003166
695	1,6-ANHYDRO-B-GLUCOSE	2.66	level2	163.06	229	POS	C6H10O5	498-07-7	Carbohydrates	0.251532	0.279878	0.255014	0.262142	0.16191	0.171061	0.155863	0.162945
696	emetine	2.66	level2	481.313	135.9	POS	C29H40N2O4	483-18-1	Alkaloids	0.00610904	0.00419263	0.004431	0.00491089	0.0404758	0.0418215	0.0467073	0.0430015
697	Aloeresin D	2.66	level2	579.183	104.7	POS	C29H32O11	105317-67-7	Polyketides	0.076133	0.15324	0.119199	0.11619	0.209076	0.187301	0.151943	0.182773
698	Isoformosanine	2.66	level2	367.168	92.8	NEG	C21H24N2O4	6899-73-6	Alkaloids	0.197743	0.171399	0.144959	0.171367	0.0553312	0.060911	0.224368	0.113537
699	Catalpol	2.66	level2	361.113	61.4	NEG	C15H22O10	2415-24-9	Terpenoids	1.26761	1.17289	1.49641	1.3123	1.46181	4.77779e-05	1.40713	0.95633
700	1-(3,4-dihydroxyphenyl)-6,7-dihydroxy-1,2-dihydronaphthalene-2,3-dicarboxylic acid	2.66	level2	357.061	31.4	NEG	C18H14O8	--	Shikimates and Phenylpropanoids	1.57695	4.59534e-05	1.18755	0.921516	1.41871	1.16618	1.38042	1.32177
701	Irisxanthone	2.66	level2	435.092	23.1	NEG	C20H20O11	51419-56-8	Shikimates and Phenylpropanoids	0.115644	0.0695901	0.116454	0.100563	0.82012	0.647834	1.0233	0.830419
702	(2E,4E)-5-[8-hydroxy-1,5-dimethyl-3-[3,4,5-trihydroxy-6-(hydroxymethyl)tetrahydropyran-2-yl]oxy-6-oxabicyclo[3.2.1]octan-8-yl]-3-methyl-penta-2,4-dienoic acid	2.66	level2	443.191	203.2	NEG	C21H32O10	--	Terpenoids	0.315689	0.324993	0.334693	0.325125	0.628886	0.612589	0.479937	0.573804
703	(2S)-2-phenyl-2-[3,4,5-trihydroxy-6-[(3,4,5-trihydroxytetrahydropyran-2-yl)oxymethyl]tetrahydropyran-2-yl]oxy-acetonitrile	2.66	level2	426.14	80.1	NEG	C19H25NO10	--	Amino acids and Peptides	0.749556	0.609123	4.42131e-05	0.452908	0.609305	0.644838	0.738585	0.664243
704	2-[[3,4-dihydroxy-5-(hydroxymethyl)tetrahydrofuran-2-yl]oxymethyl]-6-[1-methyl-1-(4-methylcyclohex-3-en-1-yl)ethoxy]tetrahydropyran-3,4,5-triol	2.66	level2	447.223	60.1	NEG	C21H36O10	--	Terpenoids	35.2791	24.4745	18.5269	26.0935	20.145	28.9482	22.7038	23.9323
705	[(2S)-2-hydroxy-3-[(2R,3R,4S,5R,6R)-3,4,5-trihydroxy-6-[[(2S,3R,4S,5R,6R)-3,4,5-trihydroxy-6-(hydroxymethyl)tetrahydropyran-2-yl]oxymethyl]tetrahydropyran-2-yl]oxy-propyl] (9Z,12Z,15Z)-octadeca-9,12,15-trienoate	2.66	level2	675.359	147.6	NEG	C33H56O14	145937-22-0	Fatty acids	0.33603	0.340839	0.246528	0.307799	0.215136	0.204401	0.221014	0.213517
706	4-Acetamido-2-aminobutanoic_acid	2.65	level2	161.092	218.9	POS	C6H12N2O3	1190-46-1	Amino acids and Peptides	0.150246	0.132807	0.0999718	0.127675	0.0508134	0.0469418	0.0600596	0.0526049
707	Tetrahydroberberine	2.65	level2	362.132	288.4	POS	C20H21NO4	29074-38-2	Alkaloids	0.0140074	0.0120792	2.17515e-06	0.00869626	0.0143088	0.0142219	0.012861	0.0137972
708	(3R,4R,5R)-5-[(E)-3-(3,4-dihydroxyphenyl)prop-2-enoyl]oxy-3,4-dihydroxycyclohexene-1-carboxylic acid	2.65	level2	354.118	179.4	POS	C16H16O8	73263-62-4	Shikimates and Phenylpropanoids	0.09883	2.22419e-06	0.0809919	0.0599414	0.106574	0.0691531	0.127959	0.101229
709	valepotriate	2.65	level2	445.181	120.3	POS	C22H30O8	18296-44-1	Terpenoids	0.100106	0.0747442	0.0528785	0.0759095	0.0176454	0.019217	0.0136883	0.0168502
710	2-[[3,4-dihydroxy-4-(hydroxymethyl)tetrahydrofuran-2-yl]oxymethyl]-6-(5-hydroxy-1,7,7-trimethyl-norbornan-2-yl)oxy-tetrahydropyran-3,4,5-triol	2.65	level2	463.217	85.6	NEG	C21H36O11	217969-13-6	Terpenoids	2.78136	2.69428	2.17768	2.5511	4.1026	4.63578	5.86952	4.8693
711	Triglochinic acid	2.65	level2	187.024	50.4	NEG	C7H8O6	31795-12-7	Fatty acids	1.00149	0.903879	0.536998	0.814122	0.828321	0.508661	0.725833	0.687605
712	Allose	2.65	level2	161.045	28.3	NEG	C6H12O6	39392-62-6	Carbohydrates	3.15622	4.59534e-05	3.3353	2.16386	4.71222	3.18743	4.33423	4.07796
713	Indospicine	2.64	level2	174.124	203.3	POS	C7H15N3O2	16377-00-7	Amino acids and Peptides	0.174273	0.199636	0.145682	0.173197	0.233263	0.161532	0.170177	0.188324
714	Galactosylglycerol	2.64	level2	255.107	198.3	POS	C9H18O8	16232-91-0	Carbohydrates	0.0933689	0.0871269	0.057392	0.0792959	0.0505471	0.0489521	0.0507927	0.0500973
715	Pyridoxine + O-Hex	2.64	level2	332.134	174.1	POS	C14H21NO8	--	Alkaloids	0.0286834	0.0301649	0.0272036	0.028684	0.020244	0.0201356	0.0202781	0.0202192
716	(3aS,4S,7aR)-4-Hydroxy-5-[(2S)-5-hydroxy-2-pentanyl]-6-methyl-3-methylene-3a,4,7,7a-tetrahydro-1-benzofuran-2(3H)-one	2.64	level2	289.139	295	POS	C15H22O4	--	Terpenoids	0.0208836	0.0194114	0.019662	0.0199857	0.0131259	0.00497236	0.00528568	0.00779466
717	(2E)-3-[(1R,4S,7R,7aR)-1-Hydroxy-3,7-dimethyl-2,4,5,6,7,7a-hexahydro-1H-inden-4-yl]-2-methylacrylic acid	2.64	level2	273.144	287.5	POS	C15H22O3	--	Terpenoids	0.0593398	0.060476	0.0583621	0.0593926	0.0150686	0.0120906	0.0111043	0.0127545
718	25S-Inokosterone	2.64	level2	503.296	152.4	POS	C27H44O7	19595-18-7	Terpenoids	0.0364338	0.0359524	0.0324809	0.0349557	0.0181311	0.0144506	0.0181193	0.0169003
719	PERSEITOL	2.64	level2	211.082	124.2	NEG	C7H16O7	527-06-0	Carbohydrates	0.600859	0.784647	0.874915	0.753474	0.478325	0.520464	0.49064	0.496476
720	4,6-dinitro-o-cresol	2.64	level2	197.022	68.3	NEG	C7H6N2O5	534-52-1	Other	1.95396	1.76046	1.75848	1.8243	0.958172	0.810054	0.817438	0.861888
721	Peldesine (dihydrochloride)	2.64	level2	242.102	276.1	POS	C12H11N5O	133432-71-0	Alkaloids	0.0504565	0.0554447	0.0338639	0.0465883	0.0310848	0.0318779	0.0267419	0.0299016
722	2-(2-acetyl-3,5-dihydroxy-phenyl)acetic acid	2.64	level2	211.06	255.9	POS	C10H10O5	19053-94-2	Polyketides	0.0510204	0.0467892	2.17515e-06	0.0326039	0.0566666	0.0498208	0.0457416	0.050743
723	(2R,3R,4S,5S,6R)-2-[2-(4-methoxyphenyl)ethoxy]-6-[[(2S,3R,4S,5S)-3,4,5-trihydroxytetrahydropyran-2-yl]oxymethyl]tetrahydropyran-3,4,5-triol	2.64	level2	445.17	162.2	NEG	C20H30O11	--	Shikimates and Phenylpropanoids	0.474676	0.516318	0.270269	0.420421	0.0790757	0.132262	0.128798	0.113379
724	1,3,5-trihydroxy-4-[(E)-3-(3-hydroxy-4-methoxy-phenyl)prop-2-enoyl]oxy-cyclohexanecarboxylic acid	2.64	level2	367.103	50.3	NEG	C17H20O9	--	Shikimates and Phenylpropanoids	4.59639e-05	13.4783	11.8602	8.44617	14.2883	14.079	12.6727	13.68
725	PC(39:6)	2.64	level2	820.59	23.3	POS	C47H82NO8P	--	Other	0.0758397	0.0510952	0.0550594	0.0606647	0.023322	0.0107814	0.0163572	0.0168202
726	beta-D-Glucopyranoside, 4-(3-hydroxypropyl)-2-methoxyphenyl	2.63	level2	367.139	294.5	POS	C16H24O8	--	Shikimates and Phenylpropanoids	0.032239	0.0263004	0.0157965	0.0247786	0.0211251	0.0196858	0.0221755	0.0209955
727	Isoalangiside	2.63	level2	506.201	119.3	POS	C25H31NO10	57128-91-3	Alkaloids	0.00726171	0.00186127	0.0102242	0.00644907	0.175218	0.140134	0.158066	0.157806
728	4-hydroxy-5-[(2S,3R,4S,5S,6R)-3,4,5-trihydroxy-6-(hydroxymethyl)oxan-2-yl]oxy-1H-benzo[f][2]benzofuran-3-one	2.63	level2	377.085	228.7	NEG	C18H18O9	--	Polyketides	0.273706	0.287686	4.42131e-05	0.187146	0.239013	0.275363	0.242468	0.252281
729	1-Kestose	2.63	level2	503.161	228.1	NEG	C18H32O16	470-69-9	Carbohydrates	9.12534	11.3111	7.98252	9.47298	3.88627	4.08404	3.69079	3.88703
730	abscisic acid	2.63	level2	265.143	203.3	POS	C15H20O4	14375-45-2	Terpenoids	0.00933172	0.0106626	0.00910191	0.00969874	0.0192802	0.0151286	0.0139795	0.0161294
731	Asperuloside	2.63	level2	415.123	184.7	POS	C18H22O11	14259-45-1	Terpenoids	0.0219607	0.0185734	0.0196563	0.0200634	0.0246746	0.0215755	0.0265112	0.0242538
732	2,4-dihydroxyheptadec-16-enyl acetate	2.63	level2	351.253	159.7	POS	C19H36O4	24607-09-8	Fatty acids	0.0121045	0.0121828	0.00771579	0.0106677	0.0249973	0.0312095	0.0238404	0.0266824
733	(2R,3S,4S,5R,6R)-5-[(2S,3R,4R)-3,4-dihydroxy-4-(hydroxymethyl)oxolan-2-yl]oxy-2-(hydroxymethyl)-6-[2-(4-hydroxyphenyl)ethoxy]oxane-3,4-diol	2.63	level2	431.155	73.8	NEG	C19H28O11	--	Shikimates and Phenylpropanoids	23.4601	25.1288	25.934	24.8409	15.0428	17.9866	18.3053	17.1116
734	3-[(3aS,8R,8aR)-8-hydroxy-6,8-dimethyl-3-methylidene-2-oxo-3a,4,5,8a-tetrahydrocyclohepta[b]furan-7-yl]propanoic acid	2.63	level2	279.123	48.2	NEG	C15H20O5	--	Terpenoids	1.47584	1.57751	1.433	1.49545	1.44343	4.77779e-05	1.4331	0.958859
735	2-[(2S,3S,4S)-3-[(1S)-1-acetyloxyethyl]-5-methoxycarbonyl-2-[(2S,3R,4S,5S,6R)-3,4,5-trihydroxy-6-(hydroxymethyl)oxan-2-yl]oxy-3,4-dihydro-2H-pyran-4-yl]acetic acid	2.63	level2	463.145	41.9	NEG	C19H28O13	--	Terpenoids	0.110683	0.059579	0.0733689	0.0812104	0.578948	4.77779e-05	0.491193	0.356729
736	(2-{[3-(hexadecanoyloxy)-2-[octadeca-9.12-dienoyloxy]propyl phosphono]oxy}ethyl)trimethylazanium	2.63	level2	816.574	40.7	NEG	C42H80NO8P	17708-90-6	Other	1.14568	1.75227	0.335255	1.07773	0.94187	0.728086	1.32379	0.997915
737	Ouabain	2.63	level2	585.287	39	POS	C29H44O12	630-60-4	Terpenoids	0.479856	0.553683	0.330484	0.454674	2.24963e-06	0.661725	0.653439	0.438389
738	Periplogenin	2.63	level2	391.243	35.7	POS	C23H34O5	514-39-6	Terpenoids	0.0175271	0.0462236	2.17515e-06	0.021251	0.0492088	0.0402439	0.0610145	0.0501557
739	Aristeromycin	2.63	level2	266.123	257.4	POS	C11H15N5O3	19186-33-5	Carbohydrates	0.924033	0.758915	2.17515e-06	0.560983	0.88978	0.820909	0.765702	0.825464
740	PC(40:9)	2.63	level2	810.538	96.2	POS	C48H78NO8P	--	Other	0.130604	0.0696483	0.0766319	0.0922948	0.710313	0.274425	0.675513	0.553417
741	PC(37:6)	2.63	level2	792.559	23.2	POS	C45H78NO8P	--	Other	1.46093	2.22419e-06	1.10461	0.855181	1.52052	1.22647	1.49	1.41233
742	Deacetylasperulosidic acid	2.62	level2	391.123	255.9	POS	C16H22O11	--	Terpenoids	0.0282055	0.0230353	0.0213469	0.0241959	0.027181	0.024716	0.023097	0.024998
743	3-(2-hydroxy-4-methoxyphenyl)-3,4-dihydro-2H-1-benzopyran-7-ol	2.62	level2	273.108	248.9	POS	C16H16O4	--	Shikimates and Phenylpropanoids	0.563914	0.650875	0.497982	0.570923	0.691232	0.552275	0.420432	0.554646
744	Hederagenin	2.62	level2	473.362	203.8	POS	C30H48O4	465-99-6	Terpenoids	0.00013288	5.45501e-05	0.0124049	0.00419745	0.0150998	2.14716e-06	0.0125663	0.00922275
745	Tanshinone IIA	2.62	level2	295.129	199.9	POS	C19H18O3	568-72-9	Polyketides	0.0159663	0.0188432	0.0150043	0.0166046	0.00443847	0.00357258	0.00379367	0.00393491
746	Santonin	2.62	level2	247.129	180.9	POS	C15H18O3	481-06-1	Terpenoids	0.021413	0.0217929	0.0207237	0.0213099	0.00564386	0.00475177	0.00648431	0.00562664
747	[3,4,5-trihydroxy-6-(hydroxymethyl)oxan-2-yl] 9-(hydroxymethyl)-2,2,6a,6b,9,12a-hexamethyl-10-[3,4,5-trihydroxy-6-[(3,4,5-trihydroxy-6-methyloxan-2-yl)oxymethyl]oxan-2-yl]oxy-1,3,4,5,6,6a,7,8,8a,10,11,12,13,14b-tetradecahydropicene-4a-carboxylate	2.62	level2	310.092	109.2	NEG	C14H17NO7	--	Other	2.32594	4.67049	2.72973	3.24205	0.258813	0.276847	0.171284	0.235648
748	Rutaevin	2.62	level2	487.193	108.5	POS	C26H30O9	33237-37-5	Terpenoids	0.106473	0.134495	0.0954891	0.112152	0.0601317	0.0611103	0.0601539	0.0604653
749	6-Geranylnaringenin	2.62	level2	407.191	84.4	NEG	C25H28O5	97126-57-3	Shikimates and Phenylpropanoids	1.89547	2.9856	2.69159	2.52422	3.8002	3.6973	1.76379	3.0871
750	PC(34:5)	2.62	level2	752.517	163	POS	C42H74NO8P	--	Other	0.0042781	0.00480875	0.0018661	0.00365098	0.00940575	0.0106772	0.0064342	0.00883907
751	(1S,3R,4R,5R)-1,3,4-trihydroxy-5-[(E)-3-(3-hydroxy-4-methoxy-phenyl)prop-2-enoyl]oxy-cyclohexanecarboxylic acid	2.62	level2	367.102	137.3	NEG	C17H20O9	--	Shikimates and Phenylpropanoids	1.01089	4.59534e-05	0.795034	0.60199	0.727368	1.12702	0.343662	0.732683
752	[2-Hydroxy-3-[hydroxy-(2,3,4,5,6-pentahydroxycyclohexyl)oxyphosphoryl]oxypropyl] octadeca-9,12-dienoate	2.62	level2	595.287	170.3	NEG	C27H49O12P	--	Fatty acids	2.02903	2.50429	4.42131e-05	1.51112	2.58165	2.50069	2.61748	2.56661
753	Dioclein	2.61	level2	333.094	224.7	POS	C17H16O7	161748-44-3	Shikimates and Phenylpropanoids	0.150226	0.21853	0.189679	0.186145	2.24963e-06	0.2878	0.221492	0.169765
754	Citbrasine	2.61	level2	332.11	206.3	POS	C17H17NO6	86680-34-4	Alkaloids	0.129878	0.122878	0.0801782	0.110978	0.0397431	0.0265269	0.025998	0.030756
755	Dihydrozeatin	2.61	level2	222.133	204.9	POS	C10H15N5O	23599-75-9	Alkaloids	0.0104991	0.0103574	0.00739557	0.00941736	0.00599289	0.00668057	0.00955878	0.00741075
756	Schisandrin	2.61	level2	471.182	273.5	POS	C24H32O7	7432-28-2	Shikimates and Phenylpropanoids	0.0305501	0.0279182	0.0256389	0.0280357	0.0198065	0.0143974	0.0159564	0.0167201
757	Rhapontigenin	2.61	level2	259.092	249.8	POS	C15H14O4	500-65-2	Shikimates and Phenylpropanoids	0.0931675	0.103746	0.0715095	0.0894744	0.0761737	0.0622556	0.0522534	0.0635609
758	Uvarigranol B	2.61	level2	449.116	213.4	POS	C23H22O8	164204-79-9	Shikimates and Phenylpropanoids	0.258584	0.192921	0.141903	0.197803	0.00107373	0.00109889	0.00110532	0.00109265
759	2-(1,2-dihydroxy-2-phenylethyl)-3-hydroxy-2,3-dihydropyran-6-one [IIN-based	2.61	level2	268.117	128.6	POS	C13H14O5	--	Shikimates and Phenylpropanoids	0.0505551	2.22419e-06	0.0329966	0.0278513	0.0121833	0.0159194	0.0127712	0.0136246
760	Scopolin	2.61	level2	377.083	7.7	POS	C16H18O9	531-44-2	Shikimates and Phenylpropanoids	0.0359922	2.22419e-06	2.17515e-06	0.0119989	0.0392575	0.0412951	0.03662	0.0390575
761	5-[(2S,3S,5S,6S)-3-(3,5-dihydroxyphenyl)-2,6-bis(4-hydroxyphenyl)-4-[(E)-2-(4-hydroxyphenyl)vinyl]-2,3,5,6-tetrahydrofuro[3,2-f]benzofuran-5-yl]benzene-1,3-diol	2.61	level2	679.193	293.1	NEG	C42H32O9	105132-92-1	Shikimates and Phenylpropanoids	0.0162898	0.0235221	0.0195455	0.0197858	0.0158539	0.0228856	0.0220064	0.0202486
762	Echimidine N-oxide	2.6	level2	414.216	315.3	POS	C20H31NO8	41093-89-4	Other	0.0204753	0.0229327	2.17515e-06	0.0144701	0.0284404	0.030975	0.0237663	0.0277273
763	RHAMNOSE	2.6	level2	187.06	173.7	POS	C6H12O5	3615-41-6	Carbohydrates	0.00153753	0.00186966	0.0279354	0.0104475	0.0288312	0.0475007	0.0213954	0.0325758
764	Cryptochlorogenic acid	2.6	level2	377.083	352.6	POS	C16H18O9	905-99-7	Other	0.153726	0.154672	0.123485	0.143961	0.177399	0.181775	0.172179	0.177118
765	Mangiferin	2.6	level2	421.074	205.6	NEG	C19H18O11	4773-96-0	Shikimates and Phenylpropanoids	14.7906	18.2257	12.7541	15.2568	19.4588	16.259	16.286	17.3346
766	Kainic Acid	2.6	level2	236.091	196.3	POS	C10H15NO4	487-79-6	Alkaloids	0.0085926	0.00947608	0.0123968	0.0101551	0.0213881	0.0144238	0.0214571	0.0190897
767	methyl galactoside	2.6	level2	193.071	194.1	NEG	C7H14O6	1824-94-8	Carbohydrates	3.59096	3.23886	3.11911	3.31631	4.88376	4.85647	4.73667	4.82563
768	(2R,3S,4S,5R,6R)-2-[[(2R,3R,4R)-3,4-dihydroxy-4-(hydroxymethyl)oxolan-2-yl]oxymethyl]-6-[2-(4-hydroxyphenyl)ethoxy]oxane-3,4,5-triol	2.6	level2	450.196	158.9	POS	C19H28O11	--	Shikimates and Phenylpropanoids	0.0315815	2.22419e-06	0.0194414	0.0170083	0.00949751	0.00444732	0.00353539	0.00582674
769	Dipyridamole (Persantine)	2.6	level2	253.165	148.5	POS	C24H40N8O4	58-32-2	Alkaloids	0.0617747	0.0662914	0.0487304	0.0589321	0.0110086	0.00706383	0.0076198	0.00856407
770	4,5-Di-O-caffeoylquinic acid	2.6	level2	539.115	138.2	POS	C25H24O12	57378-72-0	Shikimates and Phenylpropanoids	0.0673415	0.0736609	0.0338529	0.0582851	0.11667	0.0934382	0.0866577	0.0989219
771	[(E)-3-[4-[1-hydroxy-1-(4-hydroxy-3-methoxyphenyl)-3-[(E)-3-(4-hydroxyphenyl)prop-2-enoyl]oxypropan-2-yl]oxy-3,5-dimethoxyphenyl]prop-2-enyl] (E)-3-(4-hydroxyphenyl)prop-2-enoate	2.6	level2	697.234	108.3	NEG	C39H38O12	--	Shikimates and Phenylpropanoids	0.0389146	0.0593192	0.0519433	0.050059	0.729096	1.30272	0.431649	0.821155
772	Gomisin G	2.6	level2	559.19	40.3	POS	C30H32O9	62956-48-3	Shikimates and Phenylpropanoids	0.138825	0.202477	0.343751	0.228351	0.211375	0.290249	0.161904	0.221176
773	Triptophenolide	2.6	level2	311.168	13.9	NEG	C20H24O3	74285-86-2	Terpenoids	2.30731	1.31692	1.8982	1.84081	2.1326	2.04133	1.03788	1.73727
774	Didanosine	2.6	level2	235.082	78.8	NEG	C10H12N4O3	69655-05-6	Carbohydrates	0.698516	0.707235	0.670239	0.691996	0.865715	1.02962	0.933463	0.942934
775	PC(O-40:8)	2.6	level2	798.572	64.2	POS	C48H82NO7P	--	Other	1.88371	1.97667	1.35556	1.73865	3.37013	2.26199	2.1208e-06	1.87737
776	1-(2,6-dihydroxyphenyl)-9-phenyl-nonan-1-one	2.6	level2	325.184	14	NEG	C21H26O3	63335-23-9	Polyketides	2.28584	1.55008	2.11084	1.98225	2.83879	2.27583	1.33272	2.14911
777	PC(40:1)	2.59	level2	844.687	39.4	POS	C30H48O3	--	Other	0.0330376	0.0226745	2.17515e-06	0.0185715	0.0271912	0.0373098	0.0287834	0.0310948
778	Rutaecarpine	2.59	level2	288.107	247.8	POS	C18H13N3O	84-26-4	Alkaloids	0.274517	0.369799	0.36547	0.336595	0.138076	0.104041	0.108472	0.116863
779	Verrucarin A	2.59	level2	503.223	161.6	POS	C27H34O9	3148-09-2	Terpenoids	0.0158637	0.0281926	0.0242208	0.022759	0.0175385	0.0135063	0.0119756	0.0143401
780	Limonexic_acid	2.59	level2	503.188	121.5	POS	C26H30O10	99026-99-0	Terpenoids	0.0383801	0.0659101	0.0247729	0.0430211	0.0473813	0.0540059	0.0496689	0.0503521
781	SANGUINARINE	2.59	level2	332.095	256	POS	C20H13NO4	2447-54-3	Other	0.0445756	0.0424228	0.0372867	0.0414283	0.0381141	0.0391965	0.0346192	0.03731
782	Lusitanicoside	2.59	level2	460.217	48.3	POS	C21H30O10	499-35-4	Shikimates and Phenylpropanoids	0.147124	0.132501	0.123817	0.134481	0.0876893	0.0930005	0.0915598	0.0907499
783	PC(38:7)	2.59	level2	804.547	60.4	POS	C46H78NO8P	--	Other	0.240165	0.0667892	0.040566	0.11584	0.30638	0.134019	0.283358	0.241252
784	PC(38:1)	2.59	level2	816.656	40.8	POS	C46H90NO8P	--	Other	2.21476e-06	2.22419e-06	2.17515e-06	2.2047e-06	0.0312349	0.0297095	0.0341848	0.0317097
785	Portentol	2.58	level2	333.165	284.4	POS	C17H26O5	21795-25-5	Polyketides	0.0229185	0.0240108	0.0246427	0.0238573	0.00992488	0.00816322	0.00715898	0.00841569
786	meso-dihydroguaiaretic acid	2.58	level2	353.166	250	POS	C20H26O4	66322-34-7	Shikimates and Phenylpropanoids	0.0812553	0.0800016	0.0780918	0.0797829	0.058908	0.0468525	0.0462401	0.0506669
787	5,7-dihydroxy-2-phenyl-6-[3,4,5-trihydroxy-6-(hydroxymethyl)oxan-2-yl]-8-(3,4,5-trihydroxyoxan-2-yl)chromen-4-one	2.58	level2	547.151	231.8	NEG	C26H28O13	--	Shikimates and Phenylpropanoids	0.26394	0.186008	0.2613	0.237082	0.176851	0.208526	0.303227	0.229535
788	Isopimpinellin	2.58	level2	247.057	214.4	POS	C13H10O5	482-27-9	Shikimates and Phenylpropanoids	0.065715	0.0592741	0.061161	0.06205	0.0984285	0.0734338	0.0867298	0.0861974
789	Cucurbitacin E	2.58	level2	579.292	170.8	POS	C32H44O8	18444-66-1	Terpenoids	0.114377	0.139997	0.0629948	0.10579	0.179622	0.166278	0.159223	0.168374
790	aloesin	2.58	level2	395.13	74.9	POS	C19H22O9	30861-27-9	Polyketides	0.0361879	0.0325986	2.17515e-06	0.0229296	0.0123454	0.0149908	0.029631	0.0189891
791	coniferin	2.58	level2	360.164	69.8	POS	C16H22O8	124151-33-3	Shikimates and Phenylpropanoids	0.0322253	0.024077	0.0409944	0.0324322	0.012994	0.0182886	0.0168502	0.0160443
792	Piceatannol	2.58	level2	243.063	65.8	NEG	C14H12O4	10083-24-6	Shikimates and Phenylpropanoids	2.97739	2.4793	4.08938	3.18202	0.493637	1.07508	0.626919	0.73188
793	PC(40:8)	2.58	level2	812.551	94.9	POS	C48H80NO8P	--	Other	0.12677	0.105592	0.138404	0.123588	0.508851	0.551662	0.5425	0.534338
794	Isopropyl_beta-D-glucoside	2.57	level2	223.117	165	POS	C9H18O6	5391-17-3	Other	0.0196466	0.0267943	0.027809	0.02475	2.24963e-06	0.0243677	0.0229489	0.015773
795	Simplexin	2.57	level2	533.306	144.6	POS	C30H44O8	1404-62-2	Terpenoids	0.0159545	0.0110565	0.0103753	0.0124621	0.0158365	0.0245388	0.0182422	0.0195391
796	4-Methylcoumarin	2.57	level2	161.059	73.1	POS	C10H8O2	26093-31-2	Shikimates and Phenylpropanoids	0.0383197	0.0443786	0.0398147	0.0408377	0.0239296	0.0141171	0.0241784	0.0207417
797	9-Methoxy-2,2-dimethyl-2,6-dihydro-pyrano[3,2-c]quinolin-5-one	2.57	level2	280.092	244.5	POS	C15H15NO3	--	Alkaloids	0.174388	0.160499	0.20056	0.178482	0.304109	0.313226	0.287812	0.301716
798	4-ureidobutanoic acid	2.57	level2	169.058	237.2	POS	C5H10N2O3	2609-10-1	Amino acids and Peptides	0.0143373	0.00892937	0.0103094	0.011192	0.0469874	0.0218165	0.0254014	0.0314018
799	matairesinol	2.57	level2	357.139	173.4	NEG	C20H22O6	580-72-3	Shikimates and Phenylpropanoids	0.147402	0.09765	0.0970888	0.114047	0.42372	0.388449	0.398975	0.403715
800	avenanthramide D	2.57	level2	306.073	158.7	POS	C16H13NO4	115610-36-1	Alkaloids	0.0256296	0.0243308	0.0203948	0.0234517	0.00997806	0.00804984	0.00969845	0.00924212
801	(2S,3R,4S,5S,6R)-2-[4-[[(3S,4R,5S)-3-hydroxy-5-(4-hydroxy-3-methoxyphenyl)-4-(hydroxymethyl)oxolan-3-yl]methyl]-2-methoxyphenoxy]-6-(hydroxymethyl)oxane-3,4,5-triol	2.57	level2	556.239	125.8	POS	C26H34O12	--	Shikimates and Phenylpropanoids	0.0167366	0.0159415	0.0100172	0.0142318	0.0107182	0.0127564	0.0103115	0.011262
802	(2R,3S,4S,5R,6R)-2-(hydroxymethyl)-6-[[(2R,3S,4S,5R,6S)-3,4,5-trihydroxy-6-[4-[(E)-3-hydroxyprop-1-enyl]-2,6-dimethoxyphenoxy]oxan-2-yl]methoxy]oxane-3,4,5-triol	2.57	level2	533.186	94.3	NEG	C23H34O14	--	Terpenoids	9.81104	7.55997	6.94267	8.10456	20.5256	22.8585	21.2754	21.5532
803	(5R)-trans-1,7-diphenyl-5-hydroxy-6-hepten-3-one	2.57	level2	303.133	48.1	POS	C19H20O2	--	Shikimates and Phenylpropanoids	0.326667	0.320445	0.304302	0.317138	0.156776	0.111049	0.0963102	0.121378
804	Magnoflorine	2.57	level2	365.156	31.4	POS	C20H24NO4	2142-09-5	Other	1.74065	1.98236	1.41392	1.71231	3.27151	2.38343	2.1932	2.61604
805	Chrysanthemic Acid, Ethyl Ester	2.57	level2	195.138	17.5	NEG	C12H20O2	81926-94-5	Terpenoids	0.536002	0.5352	0.509188	0.526797	0.767526	0.95777	0.469196	0.731497
806	3-[5,7-dihydroxy-2-(4-methoxyphenyl)-4-oxo-chroman-3-yl]-5,7-dihydroxy-2-(4-hydroxyphenyl)chroman-4-one	2.57	level2	537.123	25.2	NEG	C31H24O10	--	Shikimates and Phenylpropanoids	1.13696	0.938507	0.576747	0.884071	0.426333	0.422096	0.338531	0.395653
807	Viramune	2.56	level2	267.127	257.3	POS	C15H14N4O	129618-40-2	Alkaloids	0.0739249	0.0588346	0.0645158	0.0657584	0.0972198	0.0902868	0.0827452	0.0900839
808	Proacacipetalin	2.56	level2	260.113	245	POS	C11H17NO6	66871-89-4	Other	0.299301	0.375803	0.216502	0.297202	1.43901	1.48044	1.07151	1.33032
809	Fargesin	2.56	level2	371.146	52.1	POS	C21H22O6	31008-19-2	Shikimates and Phenylpropanoids	0.0380426	0.0417191	0.0548953	0.0448857	0.128455	0.132116	0.109159	0.123243
810	Prunetin	2.56	level2	283.067	259.9	NEG	C16H12O5	552-59-0	Shikimates and Phenylpropanoids	0.0987815	0.0820079	0.051085	0.0772915	0.0409522	0.0561194	0.0512239	0.0494318
811	1-isothiocyanato-8-methanesulfinyloctane	2.56	level2	234.097	224.4	POS	C10H19NOS2	31456-68-5	Fatty acids	0.0191487	0.0178191	0.0147073	0.017225	0.0103541	0.00742039	0.00918983	0.0089881
812	Acridone	2.56	level2	194.063	204.7	NEG	C13H9NO	578-95-0	Alkaloids	0.156301	0.186659	4.42131e-05	0.114335	0.15392	0.153247	0.162191	0.156453
813	Khayasin	2.56	level2	555.292	171.7	POS	C32H42O8	--	Terpenoids	0.550272	0.588483	2.17515e-06	0.379586	0.498311	0.42352	0.443565	0.455132
814	8,9-epoxy-3,10-diisobutyryloxythymol	2.56	level2	343.153	168.4	POS	C18H24O5	22518-06-5	Polyketides	0.101655	0.0943096	0.0732041	0.089723	0.0628789	0.0452513	0.0560596	0.0547299
815	Xanthohumol	2.56	level2	353.144	122	NEG	C21H22O5	6754-58-1	Shikimates and Phenylpropanoids	0.823426	0.881341	0.778856	0.827874	0.759298	0.863208	0.898901	0.840469
816	O-Methylaloeresin A, 7-	2.56	level2	577.167	103.5	POS	C29H30O11	--	Polyketides	0.179408	0.251381	0.115088	0.181959	0.103585	0.0886368	0.122446	0.104889
817	methyl (1S,4aR,7aR)-4a-hydroxy-7-(hydroxymethyl)-1-[(2S,3R,4S,5S,6R)-3,4,5-trihydroxy-6-(hydroxymethyl)oxan-2-yl]oxy-5,7a-dihydro-1H-cyclopenta[c]pyran-4-carboxylate	2.56	level2	449.129	60.7	NEG	C17H24O11	--	Terpenoids	0.233436	0.249268	0.290306	0.25767	0.572782	0.728612	0.467201	0.589531
818	Polyphyllin VI	2.56	level2	761.391	50.1	POS	C39H62O13	55916-51-3	Terpenoids	0.0514284	0.0512481	0.0225234	0.0417333	2.24963e-06	0.0886456	0.0796055	0.0560844
819	9-methoxy-7-[4-[(2S,3R,4S,5S,6R)-3,4,5-trihydroxy-6-(hydroxymethyl)oxan-2-yl]oxyphenyl]-[1,3]dioxolo[4,5-g]chromen-8-one	2.56	level2	519.111	15.3	NEG	C23H22O11	--	Shikimates and Phenylpropanoids	0.136898	0.086176	0.118668	0.113914	0.280175	0.119849	0.204939	0.201654
820	Oxypinnatanine	2.55	level2	261.108	253.4	POS	C10H16N2O6	52329-55-2	Amino acids and Peptides	0.041314	0.0372055	0.0375773	0.0386989	0.0820471	0.0855742	0.0602362	0.0759525
821	Nigakilactone H	2.55	level2	425.213	166.1	POS	C22H32O8	30248-06-7	Terpenoids	0.00137247	0.001461	0.00127476	0.00136941	0.00188495	0.00279804	0.00220047	0.00229449
822	Yangambin	2.55	level2	447.196	38.1	POS	C24H30O8	13060-14-5	Shikimates and Phenylpropanoids	0.218731	0.0146916	0.0508819	0.0947682	0.186035	2.14716e-06	0.239471	0.141836
823	Squamostatin E	2.55	level2	623.483	17.8	POS	C37H66O7	158515-34-5	Polyketides	0.0583094	0.0695853	0.0493428	0.0590792	2.24963e-06	0.0716771	0.0697205	0.0471333
824	Artemetin	2.55	level2	387.113	228.8	NEG	C20H20O8	479-90-3	Shikimates and Phenylpropanoids	0.360959	0.346197	0.413218	0.373458	0.231031	0.254444	0.225323	0.236932
825	Artonin K	2.55	level2	383.108	222.8	POS	C21H18O7	148719-61-3	Shikimates and Phenylpropanoids	0.0535627	0.0469313	0.0612445	0.0539129	0.0624243	0.0545689	0.064832	0.0606084
826	Semilepidinoside B	2.55	level2	367.149	199.8	POS	C17H22N2O7	--	Alkaloids	0.417625	0.415615	0.342025	0.391755	0.205136	0.166552	0.159961	0.177216
827	Epicatechin	2.55	level2	335.077	79.3	NEG	C15H14O6	490-46-0	Shikimates and Phenylpropanoids	0.966893	1.27657	1.35283	1.19877	1.87918	4.77779e-05	1.31506	1.06476
828	Rotenonic acid	2.55	level2	395.145	44.2	NEG	C23H24O6	302-79-4	Shikimates and Phenylpropanoids	0.480168	0.371541	0.283275	0.378328	0.160195	0.127443	0.136571	0.141403
829	Allopurinol-1-ribonucleoside	2.55	level2	267.072	241.5	NEG	C10H12N4O5	16220-07-8	Carbohydrates	2.28102	1.94776	1.38925	1.87268	3.58754	3.03213	3.54019	3.38662
830	2,4-bis(3-methylbut-2-enyl)-6a,11a-dihydro-6H-benzofuro[3,2-c]chromene-3,9-diol	2.55	level2	391.196	178.7	NEG	C25H28O4	--	Shikimates and Phenylpropanoids	0.211923	0.315649	0.176479	0.234684	0.120646	0.131498	0.100744	0.117629
831	PC(38:8)	2.55	level2	802.528	109.1	POS	C46H76NO8P	--	Fatty acids	0.03862	0.0500281	0.0275603	0.0387361	0.116733	0.0966289	0.0931033	0.102155
832	Hasubanonine	2.54	level2	374.192	253.1	POS	C21H27NO5	1805-85-2	Alkaloids	0.512092	0.353225	0.365882	0.4104	0.159375	0.129615	0.147899	0.14563
833	N-(gamma-Glutamyl)ethanolamine	2.54	level2	191.102	236.3	POS	C7H14N2O4	2650-74-0	Amino acids and Peptides	0.0124012	0.010284	0.00975334	0.0108129	0.0376971	0.0246059	0.0333757	0.0318929
834	Dihydromethysticin	2.54	level2	277.111	197.9	POS	C15H16O5	19902-91-1	Shikimates and Phenylpropanoids	0.169408	0.159275	0.128286	0.152323	0.0027012	0.00300465	0.00186879	0.00252488
835	L-2-Amino-3-(4-aminophenyl)propanoic_acid	2.54	level2	181.097	183	POS	C9H12N2O2	943-80-6	Amino acids and Peptides	0.0220087	0.0203249	0.0200725	0.020802	0.0102137	0.00751405	0.0100425	0.00925677
836	Dieporeticenin	2.54	level2	573.486	127.8	POS	C37H64O4	160544-67-2	Polyketides	0.466656	0.499387	2.17515e-06	0.322015	0.485453	0.447567	0.411436	0.448152
837	Deidaclin	2.54	level2	272.112	107.7	POS	C12H17NO6	88824-26-4	Other	0.0671969	0.0671685	0.0808622	0.0717425	0.00973114	0.00987778	0.00967742	0.00976211
838	2,3-Dihydrohinokiflavone	2.54	level2	541.12	7.7	POS	C30H20O10	34292-87-0	Shikimates and Phenylpropanoids	0.00136381	0.00150868	2.17515e-06	0.000958223	0.00161273	0.00158185	0.00118622	0.00146027
839	Gardneramine	2.54	level2	413.212	315.1	POS	C23H28N2O5	34274-91-4	Alkaloids	0.120163	0.132488	2.17515e-06	0.0842175	0.167481	0.182448	0.13222	0.160716
840	2-nonylquinolin-4(1H)-one	2.54	level2	272.197	266.9	POS	C18H25NO	--	Alkaloids	0.04979	0.0437847	0.0274796	0.0403514	0.0292742	0.0283758	0.0344089	0.0306863
841	1-Isothiocyanato-9-(methylsulfinyl)-nonane	2.54	level2	248.113	231.9	POS	C11H21NOS2	--	Fatty acids	0.0518161	0.0183273	0.0433345	0.037826	0.0137587	0.0117268	0.012542	0.0126758
842	Artemisinin	2.54	level2	305.134	199.7	POS	C15H22O5	63968-64-9	Terpenoids	0.0321448	0.0334006	0.0318021	0.0324491	0.0995249	0.0351831	0.089586	0.0747646
843	Isobavachin	2.54	level2	323.134	188.2	NEG	C20H20O4	31524-62-6	Shikimates and Phenylpropanoids	2.70987	2.40485	2.23214	2.44895	2.34558	4.77779e-05	2.37598	1.57387
844	angolensin	2.54	level2	295.102	153.3	POS	C16H16O4	642-39-7	Shikimates and Phenylpropanoids	0.0375198	0.0408238	0.0262652	0.0348696	0.0188836	0.0225374	0.0249887	0.0221366
845	9-[3,4-dihydroxy-5-(methylsulfanylmethyl)tetrahydrofuran-2-yl]-1H-purin-6-one	2.54	level2	279.052	201.1	NEG	C11H14N4O4S	17298-58-7	Carbohydrates	0.9244	0.882055	0.561311	0.789255	0.448625	0.44762	0.578576	0.491607
846	Isobutyryl shikonin	2.54	level2	357.137	37.6	NEG	C20H22O6	52438-12-7	Polyketides	3.21744	3.59249	2.33053	3.04682	0.0846059	0.0759282	0.0905186	0.0836842
847	Corydine	2.53	level2	342.165	253.2	POS	C20H23NO4	476-69-7	Alkaloids	0.349769	0.23703	0.24209	0.276296	0.106127	0.0893598	0.10933	0.101606
848	1-Isothiocyanato-8-(methylthio)octane	2.53	level2	218.102	231.9	POS	C10H19NS2	4430-41-5	Other	0.0186966	0.0445486	0.0160652	0.0264368	0.0706561	0.0570045	0.0570075	0.061556
849	Phyllanthin	2.53	level2	419.238	84.4	POS	C24H34O6	10351-88-9	Shikimates and Phenylpropanoids	0.184663	0.173304	0.172405	0.176791	0.0745864	0.0309679	0.036323	0.0472924
850	Apodanthoside (Not validated)	2.53	level2	401.108	22.7	NEG	C17H22O11	--	Terpenoids	0.320849	0.250717	0.142733	0.2381	0.050266	0.0429935	0.0500288	0.0477627
851	5,10-dimethoxy-2,2-dimethylpyrano[3,2-g]chromen-8-one	2.53	level2	289.111	247.8	POS	C16H16O5	--	Shikimates and Phenylpropanoids	2.21476e-06	0.0458328	0.046338	0.0307243	2.24963e-06	0.0457831	0.0445337	0.0301063
852	9-methanesulfinylnonanoic acid	2.53	level2	203.114	238.1	POS	C10H20O3S	--	Fatty acids	0.00812003	0.00564957	0.00431414	0.00602792	0.0237106	0.0254961	0.027576	0.0255943
853	Ajmalicine	2.53	level2	353.191	224.8	POS	C21H24N2O3	483-04-5	Alkaloids	0.151039	0.199191	0.229574	0.193268	0.290971	0.152853	0.125273	0.189699
854	2-[3-[2-(1,3-benzodioxol-5-yl)-7-methoxy-1-benzofuran-5-yl]-3-hydroxypropoxy]-6-(hydroxymethyl)oxane-3,4,5-triol	2.53	level2	503.155	94.5	NEG	C25H28O11	--	Shikimates and Phenylpropanoids	1.99628	2.44937	1.47467	1.97344	0.582292	1.27535	0.710365	0.856003
855	Emodin-8-Beta-D-Glucoside	2.53	level2	431.104	74	NEG	C21H20O10	23313-21-5	Polyketides	0.0646078	0.122777	0.0696354	0.0856735	0.0239061	0.0262556	0.0372476	0.0291365
856	Coumaroyl quinic acid (isomer of 759, 760)	2.53	level2	337.087	68.4	NEG	C16H18O8	--	Shikimates and Phenylpropanoids	0.326223	0.256455	0.313552	0.298743	0.0292118	0.0800207	0.0408094	0.050014
857	Lutein	2.53	level2	569.43	17.1	POS	C40H56O2	127-40-2	Terpenoids	0.165267	0.126619	0.0833963	0.125094	0.080958	0.037219	0.063424	0.0605337
858	PI(16:0/18:1)	2.53	level2	817.531	68.4	NEG	C43H81O13P	50730-13-7	Fatty acids	1.5	0.985274	0.5579	1.01439	1.69175	2.20853	1.26882	1.72303
859	Sinomenine	2.52	level2	330.166	262.2	POS	C19H23NO4	115-53-7	Alkaloids	0.0265285	0.0175127	0.0160757	0.020039	0.00612027	0.00478672	0.0056452	0.0055174
860	Spiredine	2.52	level2	354.202	198.6	POS	C22H27NO3	60062-45-5	Terpenoids	0.0231046	0.0248286	0.0197458	0.0225597	0.0119296	0.011201	0.0115521	0.0115609
861	Roquefortine C	2.52	level2	390.187	303.5	POS	C22H23N5O2	58735-64-1	Alkaloids	0.00507482	0.00593192	0.0074713	0.00615935	2.24963e-06	0.00791043	0.0109818	0.00629818
862	Monocrotaline	2.52	level2	326.155	275.7	POS	C16H23NO6	315-22-0	Alkaloids	0.025267	0.0308633	2.17515e-06	0.0187108	0.037695	0.034154	0.0328294	0.0348928
863	Biflorin	2.52	level2	331.127	213.1	POS	C20H20O3	130-86-9	Terpenoids	0.03124	0.0265025	0.0253907	0.0277111	0.00717313	0.00581272	0.00594346	0.00630977
864	Shanzhiside methyl ester	2.52	level2	405.139	90.7	NEG	C17H26O11	64421-28-9	Terpenoids	0.512393	0.62328	0.598632	0.578101	0.851764	0.828689	0.770128	0.81686
865	8-Hydroxypinoresinol 8-glucoside	2.51	level2	537.194	245	POS	C26H32O12	--	Shikimates and Phenylpropanoids	0.0437792	0.0305511	0.0425856	0.038972	0.08991	0.0965015	0.0967545	0.0943886
866	Spiradine A	2.51	level2	312.191	198.7	POS	C20H25NO2	19741-46-9	Terpenoids	0.0127736	0.00953999	0.00819108	0.0101682	0.019406	0.0290833	0.0288209	0.0257701
867	Dioncophyllinol B	2.51	level2	380.191	158.6	POS	C23H25NO4	115939-25-8	Other	0.14081	0.110241	0.0883877	0.113146	0.0530174	0.0614861	0.075448	0.0633171
868	Agrimophol	2.51	level2	475.228	114.9	POS	C26H34O8	65792-05-4	Polyketides	0.284059	1.55704	0.932595	0.924565	0.211897	0.232307	0.260607	0.234937
869	Nigakilactone B	2.51	level2	393.222	45.6	POS	C22H32O6	24148-77-4	Terpenoids	0.374778	0.326718	0.259617	0.320371	0.113309	0.138228	0.138903	0.130147
870	8-[4,5-dihydroxy-6-(hydroxymethyl)-3-(3,4,5-trihydroxy-6-methyloxan-2-yl)oxyoxan-2-yl]-5,7-dihydroxy-2-(4-methoxyphenyl)chromen-4-one	2.51	level2	591.177	283.2	NEG	C28H32O14	64271-10-9	Shikimates and Phenylpropanoids	0.255847	0.230802	0.175749	0.220799	0.172246	0.192204	0.177138	0.180529
871	Isoacteoside	2.51	level2	623.182	237.6	NEG	C29H36O15	61303-13-7	Shikimates and Phenylpropanoids	0.114559	0.0930451	0.102615	0.103407	0.151241	0.203946	0.155775	0.170321
872	mollugin	2.51	level2	307.102	228.9	POS	C17H16O4	55481-88-4	Polyketides	0.147239	0.15557	0.151181	0.15133	0.0905508	0.0938557	0.0871296	0.090512
873	Psoralen	2.51	level2	185.022	67.3	NEG	C11H6O3	66-97-7	Shikimates and Phenylpropanoids	0.991283	0.814946	0.628336	0.811522	0.345506	0.340657	0.330458	0.338874
874	PC(40:7)	2.5	level2	814.562	93	POS	C7H6O4	--	Other	2.21476e-06	0.123664	3.41379	1.17915	0.898349	0.84414	0.204326	0.648938
875	Codeine	2.5	level2	300.155	255.7	POS	C18H21NO3	76-57-3	Alkaloids	0.0477469	0.032483	0.0313072	0.037179	0.0154572	0.0152614	0.0199683	0.0168956
876	Senecionine	2.5	level2	336.176	247.5	POS	C18H25NO5	130-01-8	Alkaloids	0.0525926	0.070316	0.0387342	0.0538809	0.193566	1.11217	0.817858	0.707864
877	LPC(22:6)	2.5	level2	568.332	148.7	POS	C30H50NO7P	--	Other	0.186449	0.18666	0.155873	0.176327	0.100175	0.112925	0.104644	0.105915
878	Bergaptol	2.5	level2	201.022	14.2	NEG	C11H6O4	486-60-2	Shikimates and Phenylpropanoids	4.59639e-05	3.26151	3.15185	2.1378	2.90591	2.62774	3.40772	2.98046
879	Karanjin	2.49	level2	315.067	261.3	POS	C18H12O4	521-88-0	Shikimates and Phenylpropanoids	0.0252419	0.0336707	0.0241829	0.0276985	0.0401501	0.0400354	0.0293328	0.0365061
880	Salvinorin A	2.49	level2	450.215	44.7	POS	C23H28O8	83729-01-5	Terpenoids	0.271398	0.308253	0.230984	0.270212	0.070294	0.0538481	0.0532605	0.0591342
881	Caohuoside D	2.48	level2	563.209	104.5	POS	C28H34O12	--	Shikimates and Phenylpropanoids	0.0859149	0.102832	0.174968	0.121238	0.134615	0.0913877	0.131626	0.119209
882	(E)-3-[2-[(2S,3R,4S,5S,6R)-3,4,5-trihydroxy-6-(hydroxymethyl)oxan-2-yl]oxyphenyl]prop-2-enoic acid	2.48	level2	344.134	263	POS	C15H18O8	618-67-7	Shikimates and Phenylpropanoids	0.0308102	0.0294092	0.0238394	0.0280196	0.022895	0.0167813	0.022459	0.0207118
883	Ibuprofen	2.47	level2	207.137	54.8	POS	C13H18O2	15687-27-1	Other	0.15579	0.123312	0.113048	0.130716	0.0663167	0.0801449	0.0665634	0.0710083
884	[(1S,3aR,5R,5aR,8aR,9S,9aR)-1,5,8a-trimethyl-2,8-dioxo-3a,4,5,5a,9,9a-hexahydro-1H-azuleno[6,5-b]furan-9-yl] 2-methylpropanoate	2.47	level2	352.207	279.7	POS	C19H26O5	--	Terpenoids	0.0630589	0.055062	0.0472093	0.0551101	0.0810996	0.0243046	0.0266826	0.0440289
885	Hexamethylquercetagetin	2.47	level2	401.129	251.2	NEG	C21H22O8	1251-84-9	Shikimates and Phenylpropanoids	0.5664	0.729405	0.59757	0.631125	0.275844	0.356514	0.29441	0.308923
886	Blepharin	2.47	level2	328.106	242	POS	C14H17NO8	27625-86-1	Alkaloids	0.178409	0.181255	0.154428	0.171364	0.105808	0.0927941	0.0914859	0.0966961
887	(2R,3R,4S,5S,6R)-2-[(E)-3-(4-hydroxy-3-methoxyphenyl)prop-2-enoxy]-6-(hydroxymethyl)oxane-3,4,5-triol	2.47	level2	341.123	72	NEG	C16H22O8	--	Shikimates and Phenylpropanoids	0.702153	1.36311	1.33114	1.13213	0.593193	0.644815	0.639159	0.625722
888	(3S,4R,4aS)-3-[(2S,3R,4S,5S,6R)-6-[[(2R,3R,4R)-3,4-dihydroxy-4-(hydroxymethyl)oxolan-2-yl]oxymethyl]-3,4,5-trihydroxyoxan-2-yl]oxy-4-ethenyl-4,4a,5,6-tetrahydro-3H-pyrano[3,4-c]pyran-8-one	2.47	level2	489.16	65.8	NEG	C21H30O13	--	Terpenoids	1.3795	2.26956	1.6418	1.76362	2.57755	2.63607	2.30474	2.50612
889	Abruquinone B	2.46	level2	391.134	58	POS	C20H22O8	71593-09-4	Shikimates and Phenylpropanoids	0.00970299	0.00671391	0.010862	0.00909296	0.0300531	2.14716e-06	0.0192576	0.0164376
890	Rubone	2.46	level2	375.147	202.9	POS	C20H22O7	73694-15-2	Shikimates and Phenylpropanoids	0.000829417	0.000445071	0.000371743	0.000548744	0.000877516	0.00071488	0.000963104	0.000851833
891	[(1aS,1bS,2S,5aR,6S,6aS)-1a-(hydroxymethyl)-2-[(2S,3R,4S,5S,6R)-3,4,5-trihydroxy-6-(hydroxymethyl)oxan-2-yl]oxy-2,5a,6,6a-tetrahydro-1bH-oxireno[5,6]cyclopenta[1,3-c]pyran-6-yl] benzoate	2.46	level2	465.139	129.2	NEG	C22H26O11	--	Terpenoids	6.87266	6.87332	5.13439	6.29346	0.290648	0.339458	0.505171	0.378426
892	Glucocerebrosides	2.46	level2	714.549	35.8	POS	C40H75NO9	497155-61-0	Fatty acids	2.20992	2.14379	2.17515e-06	1.45124	2.20355	1.91818	2.16432	2.09535
893	Adonixanthin/_4-Ketozeaxanthin	2.46	level2	583.412	16.9	POS	C40H54O3	--	Terpenoids	0.0240278	0.0180667	0.0156323	0.0192423	0.00869643	0.00706467	0.00682129	0.00752746
894	Coumarin + 1O + 1MeO, O-Hex-Hex	2.45	level2	515.138	38.8	NEG	C22H28O14	--	Shikimates and Phenylpropanoids	2.5278	1.28371	4.42131e-05	1.27052	5.29697	5.12381	4.51761	4.97946
895	Octabenzone	2.45	level2	327.2	31.6	POS	C21H26O3	1843-05-6	Polyketides	0.361144	0.381932	0.326546	0.356541	2.24963e-06	0.388895	0.376194	0.25503
896	evodiamine	2.45	level2	326.126	279.3	POS	C19H17N3O	518-17-2	Alkaloids	0.00614554	0.00750385	0.00288157	0.00551032	0.0545876	0.0522969	0.0322342	0.0463729
897	[(2S,3R,4S,5S,6R)-3,4,5-trihydroxy-6-(hydroxymethyl)oxan-2-yl] (E)-3-phenylprop-2-enoate	2.45	level2	328.139	192.2	POS	C15H18O7	--	Shikimates and Phenylpropanoids	0.55355	0.754324	0.460383	0.589419	0.846456	0.642272	0.589967	0.692899
898	2-[2-hydroxy-2-(4-methoxyphenyl)-1-methyl-ethoxy]-6-(hydroxymethyl)tetrahydropyran-3,4,5-triol	2.45	level2	325.125	243	NEG	C16H24O8	217973-39-2	Alkaloids	0.173796	0.120193	0.139597	0.144529	0.362705	0.326483	0.319279	0.336156
899	Phloretin + C-Hex, C-Hex	2.44	level2	599.196	194.2	POS	C27H34O15	--	Shikimates and Phenylpropanoids	0.00363333	0.00357723	0.00355133	0.0035873	0.0263936	0.0230579	0.0246959	0.0247158
900	28-Glucosylpomolate	2.44	level2	635.414	166.7	POS	C36H58O9	83725-24-0	Terpenoids	0.00275701	0.00241371	0.0062348	0.00380184	0.0194026	0.030706	0.0188804	0.0229963
901	2-Aminoacetophenone	2.44	level2	136.075	129.5	POS	C8H9NO	613-89-8	Alkaloids	0.20312	0.226354	0.0909386	0.173471	0.00135403	0.0011814	0.00378544	0.00210696
902	4-methoxy-6-prop-2-enyl-1,3-benzodioxole	2.44	level2	193.085	72.5	POS	C11H12O3	607-91-0	Shikimates and Phenylpropanoids	0.411306	0.392742	0.452714	0.418921	0.219736	0.230828	0.273179	0.241247
903	1,2-Di-O-palmitoyl-3-O-(6-sulfoquinovopyranosyl)glycerol	2.44	level2	795.523	17.1	POS	C41H78O12S	122991-48-4	Fatty acids	0.00687107	0.0086067	0.00439868	0.00662548	2.24963e-06	0.0106306	0.00774793	0.00612694
904	Rosmanol	2.44	level2	367.182	248.7	POS	C20H26O5	80225-53-2	Terpenoids	1.1784	1.01955	1.22145	1.1398	1.22019	0.938353	0.864291	1.00761
905	8-(2-hydroxy-3-methoxy-3-methylbutyl)-7-methoxychromen-2-one	2.44	level2	310.16	243.4	POS	C16H20O5	--	Shikimates and Phenylpropanoids	0.750511	0.902994	0.721887	0.791797	0.232811	0.202139	0.201272	0.212074
906	8-Deoxylactucin	2.44	level2	261.116	223.3	POS	C15H16O4	65725-10-2	Terpenoids	0.046619	0.0622068	0.0352608	0.0480289	0.150364	0.1325	0.0929494	0.125271
907	2,3',4,6-Tetrahydroxybenzophenone	2.44	level2	245.043	214.4	NEG	C13H10O5	--	Polyketides	0.852048	0.784468	1.12775	0.921422	1.53087	1.46809	1.27717	1.42538
908	Hexose + C10H19O2	2.44	level2	395.191	120.4	NEG	C16H30O8	378254-09-2	Terpenoids	1.31566	1.44782	0.802325	1.1886	0.511389	0.748473	0.46514	0.575001
909	Desmethylcolchicine	2.43	level2	386.159	241.6	POS	C21H23NO6	7336-33-6	Alkaloids	0.0766399	0.0720673	0.071018	0.0732417	0.0369854	0.0331472	0.0328035	0.034312
910	Pretazettine	2.43	level2	332.149	221	POS	C18H21NO5	17322-84-8	Alkaloids	0.059543	0.0606032	0.0321535	0.0507666	0.0276706	0.0178925	0.017653	0.021072
911	Ursonic acid	2.43	level2	455.351	204	POS	C30H46O3	6246-46-4	Terpenoids	0.000515251	0.000467249	0.0158635	0.00561535	0.0628474	2.14716e-06	0.0499521	0.0376005
912	Eriojaposide_A	2.43	level2	503.248	159.9	POS	C24H38O11	290308-51-9	Terpenoids	0.0392608	0.037935	0.0348918	0.0373625	0.0212189	0.020798	0.0167508	0.0195893
913	1-Methoxy-3-carbaldehyde	2.43	level2	174.056	19.9	NEG	C10H9NO2	67282-55-7	Alkaloids	0.52991	0.47721	0.434089	0.480403	0.0447557	0.0652043	0.0824169	0.0641256
914	10beta-Hydroxy-6beta-isobutyrylfuranoeremophilane	2.42	level2	321.202	262.5	POS	C19H28O4	6750-13-6	Terpenoids	0.0410816	0.0455527	0.0262656	0.0376333	0.00514178	0.00686072	0.00476594	0.00558948
915	Lunarine	2.42	level2	438.233	123.2	POS	C25H31N3O4	24185-51-1	Alkaloids	0.192107	0.157811	0.112941	0.154287	0.12332	0.151511	0.144026	0.139619
916	triacanthine	2.42	level2	226.107	184	POS	C10H13N5	2365-40-4	Alkaloids	0.0305054	0.027806	0.0285466	0.0289527	0.0187566	0.0185029	0.0187771	0.0186789
917	(1S,4aS,7S,7aS)-7-hydroxy-7-methyl-1-[(2S,3R,4S,5S,6R)-3,4,5-trihydroxy-6-(hydroxymethyl)oxan-2-yl]oxy-4a,5,6,7a-tetrahydro-1H-cyclopenta[c]pyran-4-carboxylic acid	2.41	level2	377.143	284.6	POS	C16H24O10	--	Terpenoids	0.0289015	0.0253025	0.0274763	0.0272268	0.0158807	0.0162149	0.0210145	0.0177034
918	Asiaticoside	2.41	level2	959.52	192.9	POS	C48H78O19	16830-15-2	Terpenoids	0.00288209	0.00176581	0.219296	0.074648	0.179058	0.2512	0.09188	0.174046
919	6-Thioguanine	2.41	level2	166.018	68.9	NEG	C5H5N5S	154-42-7	Alkaloids	3.69236	3.18231	2.88528	3.25332	1.30241	1.31721	1.39968	1.33976
920	Osajin	2.4	level2	439.128	224.4	NEG	C25H24O5	482-53-1	Shikimates and Phenylpropanoids	1.11191	0.926791	0.491434	0.843378	0.0175986	0.0221287	0.0207872	0.0201715
921	Piperlongumine	2.4	level2	318.133	171.5	POS	C17H19NO5	20069-09-4	Alkaloids	0.0465141	0.0529517	0.0351143	0.04486	0.000540091	0.00143354	0.000714359	0.000895998
922	Di(2-methoxyethyl) phthalate	2.39	level2	283.121	243.7	POS	C14H18O6	117-82-8	Shikimates and Phenylpropanoids	0.099295	0.0951905	0.0773346	0.0906067	0.0779491	0.0707984	0.0596079	0.0694518
923	Propanoic acid, 2-methyl-, (3aR,4S,7aR)-2,3,3a,4,7,7a-hexahydro-5-[(1S)-4-hydroxy-1-methylbutyl]-6-methyl-3-methylene-2-oxo-4-benzofuranyl ester	2.39	level2	359.181	177.9	POS	C19H28O5	--	Terpenoids	0.333743	0.31761	0.223653	0.291669	0.0887275	0.102544	0.0663207	0.0858641
924	Sinensetin	2.39	level2	371.119	244.7	NEG	C20H20O7	2306-27-6	Shikimates and Phenylpropanoids	4.59639e-05	0.673853	0.568953	0.414284	0.586665	0.613972	0.578483	0.59304
925	1-[3-methoxy-4-[(2S,3R,4S,5S,6R)-3,4,5-trihydroxy-6-[[(2R,3R,4R,5R,6S)-3,4,5-trihydroxy-6-methyloxan-2-yl]oxymethyl]oxan-2-yl]oxyphenyl]ethanone	2.39	level2	475.182	184.8	POS	C21H30O12	--	Other	0.00125809	2.22419e-06	0.00106896	0.000776425	0.00123855	0.00122465	2.1208e-06	0.000821777
926	(3Z)-3-Hexen-1-yl 6-O-alpha-L-arabinopyranosyl-beta-D-glucopyranoside	2.39	level2	412.217	128.8	POS	C17H30O10	--	Other	0.322496	0.366302	0.11816	0.268986	0.063939	0.0899766	0.0738263	0.075914
927	alpha-Methylene-gamma-butyrolactone	2.38	level2	99.0439	229.1	POS	C5H6O2	--	Terpenoids	0.0384146	0.0469739	0.0382474	0.041212	0.0265563	0.0287169	0.0221757	0.0258163
928	Floridanine	2.38	level2	442.203	192.1	POS	C21H31NO9	--	Alkaloids	0.0159214	0.0128656	0.00841328	0.0124001	0.000381484	0.000141797	7.60937e-05	0.000199792
929	2,2,6,7-Tetramethylbicyclo[4.3.0]nona-1(9),4-diene-7,8-diol	2.38	level2	209.153	159.9	POS	C13H20O2	99901-24-3	Terpenoids	0.0317652	0.0331784	0.0143601	0.0264346	0.00585316	0.00965842	0.00706802	0.00752653
930	poliumoside	2.38	level2	769.253	129.2	NEG	C35H46O19	94079-81-9	Shikimates and Phenylpropanoids	1.81893	2.36411	1.6078	1.93028	0.0962457	0.0672513	0.0732774	0.0789248
931	7-Methylsulfenylheptyl isothiocyanate	2.36	level2	204.087	276.5	POS	C9H17NS2	4430-38-0	Other	0.0254797	0.0254284	0.018377	0.023095	0.0893672	0.0934595	0.0229655	0.0685974
932	gardenoside	2.36	level2	403.12	243	NEG	C17H24O11	24512-62-7	Terpenoids	0.262463	0.293668	0.365987	0.307373	0.54654	0.539217	0.210899	0.432219
933	Deacetylgedunin	2.36	level2	458.259	161.6	POS	C26H32O6	10314-90-6	Terpenoids	0.0799534	0.0804127	0.0762273	0.0788645	0.092968	0.0855114	0.0953029	0.0912608
934	Verminoside	2.35	level2	523.141	120.2	NEG	C24H28O13	50932-19-9	Terpenoids	0.622292	0.686284	0.368639	0.559072	4.60926e-05	0.00378202	4.41583e-05	0.00129076
935	Phenylacetic acid + 2O, O-Hex	2.35	level2	329.087	181.4	NEG	C14H18O9	--	Shikimates and Phenylpropanoids	0.749499	0.756598	0.575315	0.693804	0.333181	0.367426	0.347884	0.349497
936	1',2'-dihydro-2',6-dihydroxyrotenone	2.35	level2	429.15	181.3	POS	C23H24O8	--	Shikimates and Phenylpropanoids	0.067461	0.0782789	0.0668422	0.0708607	0.0509846	0.0551697	0.0488699	0.0516747
937	ent-16beta-Methoxy-19-kauranoic_acid	2.35	level2	335.258	166.3	POS	C21H34O3	38308-35-9	Terpenoids	0.0899133	0.0850819	0.0579825	0.0776593	0.0534482	0.030019	0.0306131	0.0380267
938	7-methoxy-9,10-dihydrophenanthrene-2,5-diol	2.35	level2	260.128	164.1	POS	C15H14O3	--	Shikimates and Phenylpropanoids	0.134257	0.11543	0.0981228	0.115937	0.0121895	0.0126443	0.00768083	0.0108382
939	3-[5,7-dihydroxy-2-(4-methoxyphenyl)-4-oxo-2,3-dihydrochromen-3-yl]-5,7-dihydroxy-2-(4-methoxyphenyl)-2,3-dihydrochromen-4-one	2.35	level2	588.181	159.5	POS	C32H26O10	--	Shikimates and Phenylpropanoids	0.0384374	0.0548644	0.095022	0.0627746	0.105082	0.0313853	0.0713578	0.0692749
940	Vindoline	2.35	level2	455.212	120.3	NEG	C25H32N2O6	2182-14-1	Alkaloids	3.81862	4.14037	2.29882	3.41927	1.40213	2.11339	1.38148	1.63233
941	DIMBOA	2.34	level2	212.055	252.8	POS	C9H9NO5	15893-52-4	Alkaloids	0.0125055	0.0154858	0.0116567	0.013216	0.0135337	0.00545434	0.00647679	0.00848827
942	(Z)-2-methyl-4-[(2R,3R,4S,5S,6R)-3,4,5-trihydroxy-6-(hydroxymethyl)oxan-2-yl]oxybut-2-enenitrile	2.34	level2	277.139	276.5	POS	C11H17NO6	--	Terpenoids	0.00363001	2.22419e-06	0.00289823	0.00217682	0.0075841	0.00467766	0.00487419	0.00571198
943	Lettowianthine	2.34	level2	318.079	264.5	POS	C19H11NO4	--	Alkaloids	0.0239557	0.0231015	0.0198844	0.0223139	0.0173884	0.0160903	0.0145949	0.0160245
944	3-Hydroxy-2-phenyl-2,3,3a,7a-tetrahydro-5H-furo[3,2-b]pyran-5-one	2.34	level2	274.107	222.9	POS	C13H12O4	--	Shikimates and Phenylpropanoids	1.33227	0.00594857	0.0039462	0.447388	1.0979	0.683899	0.672793	0.818197
945	beta-Elemonic_acid	2.34	level2	455.351	170.2	POS	C30H46O3	28282-25-9	Terpenoids	0.0061361	0.00613636	0.0565256	0.0229327	0.0760025	2.14716e-06	0.0461883	0.040731
946	Heterodendrin	2.33	level2	262.128	279	POS	C11H19NO6	66465-22-3	Other	0.175329	0.179064	0.121897	0.158763	0.122205	0.104455	0.0981926	0.108284
947	(3R)-5-methyl-3-[(2S,3R,4S,5S,6R)-3,4,5-trihydroxy-6-(hydroxymethyl)oxan-2-yl]oxy-3-[[4-[(2S,3R,4S,5S,6R)-3,4,5-trihydroxy-6-(hydroxymethyl)oxan-2-yl]oxyphenyl]methoxycarbonyl]hexanoic acid	2.33	level2	619.223	96.3	NEG	C27H40O16	--	Terpenoids	0.793524	0.741005	0.532923	0.689151	0.446926	0.751611	0.401488	0.533341
948	Methyl (2S,3Z,4S)-3-ethylidene-2-(beta-D-glucopyranosyloxy)-4-(2-methoxy-2-oxoethyl)-3,4-dihydro-2H-pyran-5-carboxylate	2.32	level2	441.143	224.7	POS	C18H26O11	--	Terpenoids	0.308773	0.276628	0.132929	0.239443	0.00458583	0.00466235	0.00553796	0.00492872
949	1,3,6-trihydroxy-4,5-dimethoxy-10-methylacridin-9-one	2.32	level2	318.094	212.6	POS	C16H15NO6	--	Alkaloids	0.0703964	0.0689133	0.0586365	0.0659821	0.0368616	0.0276587	0.0264991	0.0303398
950	Reserpinine	2.32	level2	383.202	188.7	POS	C22H26N2O4	24815-24-5	Alkaloids	0.0666769	0.0513165	0.058909	0.0589675	0.0455154	0.0473698	0.0500923	0.0476592
951	Gambogic acid	2.32	level2	629.313	40.4	POS	C38H44O8	2752-65-0	Shikimates and Phenylpropanoids	0.310459	0.341266	0.195491	0.282405	2.24963e-06	0.420666	0.419123	0.279931
952	(1S,4aS,7R,7aS)-7-hydroxy-7-[[(E)-3-(4-hydroxyphenyl)prop-2-enoyl]oxymethyl]-1-[(2S,3R,4S,5S,6R)-3,4,5-trihydroxy-6-(hydroxymethyl)oxan-2-yl]oxy-4a,7a-dihydro-1H-cyclopenta[c]pyran-4-carboxylic acid	2.32	level2	535.145	35.8	NEG	C25H28O13	--	Terpenoids	0.465849	0.471379	0.268363	0.401864	0.365235	0.492722	0.299515	0.385824
953	Lotaustralin	2.31	level2	262.128	242.9	POS	C11H19NO6	1973415-50-7	Other	0.220086	0.285139	0.183123	0.229449	0.165722	0.147874	0.124861	0.146152
954	Morroniside	2.31	level2	407.159	226.1	POS	C17H26O11	25406-64-8	Terpenoids	0.0570984	0.049601	0.0265158	0.0444051	0.000744757	0.000658969	0.000338839	0.000580855
955	5-O-Methylvisamminol	2.31	level2	291.118	252.3	POS	C16H18O5	80681-42-1	Polyketides	2.11032	2.75597	2.47292	2.4464	2.23851	1.89224	1.47542	1.86872
956	[(2R,3S,4S,5R,6R)-6-[(2S,3S,4S,5R)-3,4-dihydroxy-2,5-bis(hydroxymethyl)oxolan-2-yl]oxy-3,4,5-trihydroxyoxan-2-yl]methyl (E)-3-(4-hydroxy-3,5-dimethoxyphenyl)prop-2-enoate	2.31	level2	593.172	239.6	NEG	C23H32O15	--	Shikimates and Phenylpropanoids	0.305283	0.234537	0.147838	0.229219	0.384449	0.416192	0.423379	0.408007
957	Kenusanone D	2.31	level2	387.142	237.7	POS	C21H22O7	144161-81-9	Shikimates and Phenylpropanoids	0.00301672	0.00248888	0.00228356	0.00259638	0.00221887	0.00194781	0.00258818	0.00225162
958	Strophanthidin	2.31	level2	443.186	175.8	POS	C23H32O6	200-626-6	Terpenoids	0.0232712	0.021329	0.0211984	0.0219328	0.0101889	0.00984163	0.0124588	0.0108298
959	Kenposide A	2.31	level2	493.228	112.4	NEG	C21H36O10	152520-94-0	Terpenoids	1.53179	1.6064	0.926909	1.35503	0.157178	0.170878	0.177956	0.168671
960	Camelinin	2.3	level2	262.128	255.8	POS	C12H23NOS2	75272-83-2	Fatty acids	0.118583	0.128458	0.0906471	0.112563	0.104678	0.0771259	0.0726701	0.0848245
961	aucubin	2.3	level2	345.118	220.5	NEG	C15H22O9	207-540-8	Terpenoids	0.122157	0.100167	0.0910656	0.104463	0.1427	0.152385	0.147217	0.147434
962	Cubebinone	2.3	level2	431.166	180.8	POS	C23H26O8	101751-71-7	Shikimates and Phenylpropanoids	0.0814491	0.0790833	0.0852845	0.081939	0.0581606	0.0554738	0.0612154	0.0582833
963	Sinapoylcholine	2.3	level2	310.149	180	POS	C16H24NO5	84123-22-8	Other	0.0160417	0.0184044	0.0234909	0.0193123	0.00535019	0.00420113	0.00448482	0.00467871
964	Khivorin	2.3	level2	609.266	178.7	POS	C32H42O10	2524-38-1	Terpenoids	0.00303662	0.00189772	0.00193327	0.0022892	0.00483815	0.000651748	0.00510658	0.00353216
965	(2R,3S,4S,5R,6S)-2-(hydroxymethyl)-6-[4-prop-2-enyl-2-[(2S,3R,4S,5S,6R)-3,4,5-trihydroxy-6-(hydroxymethyl)oxan-2-yl]oxyphenoxy]oxane-3,4,5-triol	2.3	level2	492.207	156.5	POS	C21H30O12	--	Shikimates and Phenylpropanoids	0.34784	0.329637	0.230465	0.302648	0.105837	0.109646	0.0928257	0.10277
966	Gomisin O	2.3	level2	417.186	51.1	POS	C23H28O7	--	Shikimates and Phenylpropanoids	0.125436	0.158793	0.104735	0.129655	0.13259	0.131729	0.111217	0.125179
967	Cynaroside	2.3	level2	447.113	46.5	NEG	C21H20O11	5373-11-5	Shikimates and Phenylpropanoids	2.00716	1.71933	0.943286	1.55659	1.41281	2.07773	1.6981	1.72955
968	Lycoxanthin	2.3	level2	553.437	16.1	POS	C40H56O	--	Terpenoids	0.0349369	0.028411	0.0175811	0.0269764	0.0231436	0.0261859	0.0158979	0.0217424
969	Ala-Ile	2.29	level2	203.139	160.9	POS	C9H18N2O3	29727-65-9	Other	0.0180777	0.014024	0.0138506	0.0153175	0.00144522	0.00117401	0.00173551	0.00145158
970	methyl_3,4,5-trihydroxycyclohexene-1-carboxylate	2.29	level2	230.102	193.1	POS	C8H12O5	--	Shikimates and Phenylpropanoids	0.0702897	0.0835242	0.0738199	0.0758779	0.0166538	0.0170101	0.0162284	0.0166307
971	4-O-Methylphloracetophenone	2.29	level2	200.091	190.6	POS	C9H10O4	7507-89-3	Polyketides	0.0390259	0.0386576	0.0724093	0.050031	0.00708776	0.0075109	0.00676872	0.00712246
972	Demissine	2.29	level2	1018.56	166.2	POS	C50H83NO20	6077-69-6	Alkaloids	0.289992	0.247932	0.448301	0.328742	1.60679	2.60571	1.83596	2.01615
973	7,8-Dihydrovomifoliol_9-[apiosyl-(1-.6)-glucoside]	2.29	level2	521.258	159.9	POS	C24H40O12	177261-70-0	Terpenoids	0.00643202	0.0057481	0.00316556	0.00511523	0.000477342	0.0016517	0.000838876	0.000989307
974	(1R,3R,4S,5R)-1,3,4-trihydroxy-5-[(E)-3-(4-hydroxyphenyl)prop-2-enoyl]oxycyclohexane-1-carboxylic acid	2.29	level2	377.063	107.5	POS	C16H18O8	--	Shikimates and Phenylpropanoids	0.0425332	0.0513331	0.0490524	0.0476396	0.135416	0.105869	0.110988	0.117424
975	5-Megastigmen-7-yne-3,9-diol_9-glucoside	2.29	level2	371.205	39.5	POS	C19H30O7	62512-26-9	Terpenoids	0.103514	0.0820836	0.0791722	0.0882566	0.0340887	0.031324	0.0389883	0.0348003
976	[(2S,3R,4S,5S,6R)-3,4,5-trihydroxy-6-(hydroxymethyl)oxan-2-yl] (2S,4aS,6aR,10aS,10bS)-2-(furan-3-yl)-6a,10b-dimethyl-4-oxo-1,2,4a,5,6,9,10,10a-octahydrobenzo[f]isochromene-7-carboxylate	2.29	level2	524.247	34.9	POS	C26H34O10	--	Terpenoids	0.0676739	0.0609378	2.17515e-06	0.0428713	0.0623583	0.0621066	0.0626263	0.0623638
977	2H-Cyclohepta[b]furan-2-one, 4-acetyl-6-[1-(beta-D-glucopyranosyloxy)-1-methylethyl]octahydro-8a-(hydroxymethyl)-, (3aS,4R,6R,8aR)-	2.28	level2	447.221	142.8	POS	C21H34O10	--	Terpenoids	0.0822936	0.0718135	0.0460216	0.0667096	0.00861219	0.0081226	0.00711343	0.00794941
978	Musaroside	2.28	level2	565.295	129.3	POS	C30H44O10	465-97-4	Terpenoids	0.0892723	0.0849114	0.0716079	0.0819305	0.00749305	0.00811325	0.00737813	0.00766148
979	astilbin	2.28	level2	468.149	230.1	POS	C21H22O11	29838-67-3	Shikimates and Phenylpropanoids	0.00493687	0.000769293	0.00147956	0.00239524	0.0258825	0.0164414	0.025686	0.02267
980	2-O-alpha-D-Galactopyranosyl-1-deoxynojirimycin	2.28	level2	326.144	213.9	POS	C12H23NO9	155168-05-1	Carbohydrates	0.0598545	0.063845	0.0631366	0.0622787	0.0255343	0.022212	0.0311874	0.0263112
981	4',5,7-Trihydroxy-6,8-diprenylisoflavone	2.27	level2	429.171	247	POS	C25H26O5	--	Shikimates and Phenylpropanoids	0.0549622	0.0460418	0.0309283	0.0439774	0.000716171	0.000984718	0.000188467	0.000629785
982	Jioglutoside B	2.27	level2	597.166	230.2	NEG	C30H30O13	124168-00-9	Shikimates and Phenylpropanoids	0.19559	0.648052	0.419916	0.421186	0.544411	0.192713	0.384873	0.373999
983	[(2R,3S,4R,5R,6R)-6-[2-(3,4-dihydroxyphenyl)ethoxy]-4,5-dihydroxy-2-[[(2R,3R,4R,5R,6S)-3,4,5-trihydroxy-6-methyloxan-2-yl]oxymethyl]oxan-3-yl] (E)-3-(3,4-dihydroxyphenyl)prop-2-enoate	2.27	level2	623.202	229.5	NEG	C29H36O15	--	Shikimates and Phenylpropanoids	0.93146	0.759379	0.564097	0.751645	0.594673	0.752917	0.672997	0.673529
984	[2-(2-acetyloxypropan-2-yl)-7-oxo-2,3-dihydrofuro[3,2-g]chromen-3-yl]_2-methylpropanoate	2.27	level2	392.17	219.5	POS	C20H22O7	--	Shikimates and Phenylpropanoids	0.0678515	0.0723006	0.0398478	0.06	0.00250851	0.00160448	0.00233509	0.00214936
985	Corchoroside B	2.26	level2	519.302	306.9	POS	C29H42O8	35536-76-6	Terpenoids	0.0139174	0.0119929	0.00921059	0.011707	0.00735882	0.00700147	0.00738746	0.00724925
986	populin	2.26	level2	408.164	248.7	POS	C20H22O8	99-17-2	Shikimates and Phenylpropanoids	0.130906	0.117642	0.0803251	0.109624	0.0058311	0.00314479	0.0043827	0.00445286
987	Samidin	2.26	level2	385.135	191.2	NEG	C21H22O7	477-33-8	Shikimates and Phenylpropanoids	4.59639e-05	0.162975	0.195519	0.119513	0.121028	0.130241	0.142725	0.131331
988	5,7-dihydroxy-4-(4-methoxyphenyl)-3,4-dihydrochromen-2-one	2.26	level2	304.118	185.9	POS	C16H14O5	--	Shikimates and Phenylpropanoids	0.0347676	0.0424988	0.0273415	0.0348693	0.00171165	0.00141835	0.00113811	0.0014227
989	Khasianine	2.26	level2	722.431	145.5	POS	C39H63NO11	32449-98-2	Alkaloids	0.0215157	0.0148689	0.012912	0.0164322	0.00212022	0.00278257	0.00293307	0.00261195
990	Podophyllin Acetate	2.26	level2	455.137	119.8	NEG	C24H24O9	1180-34-3	Shikimates and Phenylpropanoids	0.228633	0.182429	0.100767	0.17061	0.269793	0.300537	0.220052	0.26346
991	5-hydroxy-2-(4-hydroxyphenyl)-7-[(2S,3R,4S,5S,6R)-3,4,5-trihydroxy-6-[[(2R,3R,4R,5R,6S)-3,4,5-trihydroxy-6-methyloxan-2-yl]oxymethyl]oxan-2-yl]oxy-2,3-dihydrochromen-4-one	2.26	level2	561.161	105.8	NEG	C27H32O14	--	Shikimates and Phenylpropanoids	0.937133	2.20962	1.22389	1.45688	0.353611	0.474932	0.359456	0.396
992	Ajugalide E	2.26	level2	563.316	102.8	POS	C31H46O9	866016-98-0	Terpenoids	0.38697	0.420051	0.259205	0.355409	0.14317	0.164399	0.180057	0.162542
993	Desacetylcolforsin	2.26	level2	367.196	60.8	NEG	C20H32O6	64657-20-1	Terpenoids	0.652233	0.67185	0.632923	0.652335	1.022	1.37756	0.959975	1.11984
994	4-hydroxy-5-(1,2,3-trihydroxy-3-phenylpropyl)oxolan-2-one	2.25	level2	286.128	286.3	POS	C13H16O6	--	Shikimates and Phenylpropanoids	0.0466725	0.0393844	0.0239566	0.0366712	0.00693111	0.0105853	0.00817633	0.00856423
995	Dehydrocorydaline	2.25	level2	367.182	274.4	POS	C22H24NO4	30045-16-0	Alkaloids	0.144318	0.280878	0.188997	0.204731	0.217054	0.170972	0.147516	0.178514
996	(2R,2'S,4'aS,5'R,5''S,6'R,8'aS)-2'-(acetyloxy)-5''-(furan-3-yl)-6'-methyl-2'',8'-dioxo-octahydrodispiro[oxirane-2,1'-naphthalene-5',3''-oxolane]-8'a-ylmethyl acetate	2.25	level2	483.162	203.8	POS	C24H28O9	--	Terpenoids	0.0089885	0.00893522	0.00853181	0.00881851	0.0205029	0.00893106	0.0151216	0.0148519
997	Hederagenin base + O-dHex-Hex-Hex	2.25	level2	987.515	194.3	NEG	C48H78O18	--	Terpenoids	0.00395465	0.00266722	0.0453636	0.0173285	0.0737101	0.126283	0.0410026	0.0803317
998	paulownin	2.25	level2	369.1	193.6	NEG	C20H18O7	13040-46-5	Shikimates and Phenylpropanoids	0.675407	0.721294	0.6707	0.689134	0.251953	0.309661	0.315438	0.29235
999	bungeiside C	2.25	level2	448.18	175.8	POS	C19H26O11	149475-53-6	Other	0.0179726	0.0191493	0.0117305	0.0162841	0.0133166	0.0159044	0.0114256	0.0135488
1000	Propanedioic acid, mono[12-(acetyloxy)-4,4,8,10,14-pentamethyl-17-(tetrahydro-2-methyl-5-oxo-2-furanyl)gonan-3-yl] ester	2.25	level2	583.324	169.2	POS	C32H48O8	--	Terpenoids	0.0223656	0.0242222	0.0123013	0.0196297	0.0389996	0.0408009	0.0406215	0.0401407
1001	4-[3,4,5-trihydroxy-6-(hydroxymethyl)oxan-2-yl]oxy-9-(3,4,5-trimethoxyphenyl)-5a,6,8a,9-tetrahydro-5H-[2]benzofuro[6,5-f][1,3]benzodioxol-8-one	2.25	level2	577.192	128.2	POS	C28H32O13	--	Shikimates and Phenylpropanoids	1.06134	1.06177	1.12508	1.08273	1.33155	1.20921	1.15276	1.23117
1002	(1S,3R,4R,5R)-3-[(E)-3-(3,4-dihydroxyphenyl)prop-2-enoyl]oxy-1,5-dihydroxy-4-[(E)-3-(4-hydroxy-3,5-dimethoxyphenyl)prop-2-enoyl]oxycyclohexane-1-carboxylic acid	2.25	level2	578.194	127.7	POS	C27H28O13	--	Shikimates and Phenylpropanoids	2.21476e-06	0.184277	0.191391	0.125223	0.224285	0.203567	0.194203	0.207352
1003	Amorphigenin	2.25	level2	411.139	124.1	POS	C23H22O7	4208-09-7	Shikimates and Phenylpropanoids	0.0833644	0.0736308	0.0870391	0.0813448	0.0553376	0.0611492	0.0636949	0.0600606
1004	7-Deacetylkhivorin	2.25	level2	562.304	104.1	POS	C30H40O9	--	Terpenoids	0.763207	0.732344	0.523872	0.673141	0.270635	0.285801	0.307856	0.288097
1005	(6beta,24R)-6-Hydroxystigmast-4-en-3-one	2.25	level2	429.372	16.4	POS	C29H48O2	36450-02-9	Terpenoids	0.239889	0.183506	0.126351	0.183249	0.111856	0.0628348	0.105777	0.0934891
1006	Araliasaponin IV	2.24	level2	1121.57	228.4	POS	C54H88O24	289649-67-8	Terpenoids	0.00140407	0.000248717	0.0493971	0.0170166	0.0918366	0.119847	0.0365212	0.082735
1007	3-(5-phenylthiophen-2-yl)prop-2-ynyl Acetate	2.24	level2	274.089	243.3	POS	C15H12O2S	--	Fatty acids	0.0669014	0.081449	0.0868667	0.0784057	0.04799	0.0416552	0.0365073	0.0420508
1008	2-[[7-hydroxy-1-(4-hydroxy-3,5-dimethoxyphenyl)-3-(hydroxymethyl)-6,8-dimethoxy-1,2,3,4-tetrahydronaphthalen-2-yl]methoxy]oxane-3,4,5-triol	2.24	level2	575.208	219.3	POS	C27H36O12	--	Shikimates and Phenylpropanoids	0.0225707	0.0198187	0.0190081	0.0204659	0.0293616	0.0368036	0.0359731	0.0340461
1009	3,4,5-trimethoxycinnamic acid	2.24	level2	256.118	218	POS	C12H14O5	90-50-6	Shikimates and Phenylpropanoids	0.0191237	0.0226288	0.0191919	0.0203148	0.00632416	0.00526703	0.00549559	0.00569559
1010	Bebeerine	2.24	level2	595.28	182.7	POS	C36H38N2O6	477-60-1	Alkaloids	0.00028219	0.00050023	0.000596507	0.000459643	0.000815089	0.000764883	0.000589245	0.000723072
1011	beta-D-Glucopyranoside,_2-methoxy-4-[(1S,3aS,4R,6aR)-tetrahydro-3a-hydroxy-4-(4-hydroxy-3-methoxyphenyl)-1H,3H-furo[3,4-c]furan-1-yl]phenyl	2.24	level2	554.222	162.7	POS	C26H32O12	--	Shikimates and Phenylpropanoids	0.0308435	0.0298206	0.0244704	0.0283782	0.0236671	0.0253904	0.0268117	0.0252897
1012	valtrate	2.24	level2	445.181	142.9	POS	C22H30O8	18296-44-1	Terpenoids	0.0485699	0.0389787	0.0362229	0.0412572	0.000223007	2.14716e-06	0.000378725	0.000201293
1013	2-[[7-hydroxy-1-(4-hydroxy-3,5-dimethoxyphenyl)-3-(hydroxymethyl)-6,8-dimethoxy-1,2,3,4-tetrahydronaphthalen-2-yl]methoxy]-6-(hydroxymethyl)oxane-3,4,5-triol	2.24	level2	627.228	99.6	NEG	C28H38O13	87585-32-8	Shikimates and Phenylpropanoids	1.16559	1.4707	0.849055	1.16178	0.670068	0.756291	0.727902	0.718087
1014	(1R,3R,4S,5R)-1,3,4-trihydroxy-5-[(E)-3-(4-hydroxy-3-methoxyphenyl)prop-2-enoyl]oxycyclohexane-1-carboxylic acid	2.24	level2	407.073	95.2	POS	C17H20O9	87099-72-7	Shikimates and Phenylpropanoids	0.152811	0.15437	0.125211	0.144131	0.189753	0.213021	0.234417	0.212397
1015	Gallic acid hexoside	2.24	level2	331.066	57.9	NEG	C13H16O10	13405-60-2	Shikimates and Phenylpropanoids	27.8764	24.9605	31.9786	28.2718	76.4671	79.2888	64.1563	73.3041
1016	(2S,3R,4S,5S,6R)-2-[[(1S,4aR,7aS)-7-(hydroxymethyl)-1,4a,5,7a-tetrahydrocyclopenta[c]pyran-1-yl]oxy]-6-(hydroxymethyl)oxane-3,4,5-triol	2.24	level2	329.123	39.3	NEG	C15H22O8	--	Terpenoids	0.691078	0.684002	0.925649	0.76691	4.49048	3.73339	4.39005	4.20464
1017	Brosimone H	2.23	level2	505.262	98.5	POS	C31H36O6	--	Shikimates and Phenylpropanoids	0.0060629	0.00471247	0.00479352	0.00518963	0.00251819	0.00299362	0.0043727	0.00329483
1018	[(1S,3R,3aS,4S,8aR)-1-acetyloxy-3-hydroxy-6,8a-dimethyl-3-propan-2-yl-1,2,3a,4,5,8-hexahydroazulen-4-yl] 4-hydroxybenzoate	2.23	level2	439.203	296	POS	C24H32O6	--	Terpenoids	0.0331835	0.0263842	0.0106983	0.023422	0.000633197	0.00107575	0.00107468	0.000927875
1019	Protoanemonin	2.23	level2	97.0282	229.1	POS	C5H4O2	108-28-1	Shikimates and Phenylpropanoids	0.336755	0.409758	0.33517	0.360561	0.235218	0.252395	0.20178	0.229798
1020	3-[(2S,3R,4S,5S,6R)-3-[(2S,3R,4R)-3,4-dihydroxy-4-(hydroxymethyl)oxolan-2-yl]oxy-4,5-dihydroxy-6-[[(2R,3R,4S,5S,6R)-3,4,5-trihydroxy-6-(hydroxymethyl)oxan-2-yl]oxymethyl]oxan-2-yl]oxy-5,7-dihydroxy-2-(4-hydroxy-3-methoxyphenyl)-6-methoxychromen-4-one	2.23	level2	801.207	204	NEG	C34H42O22	--	Shikimates and Phenylpropanoids	0.552823	0.503487	0.514266	0.523525	0.275064	0.359438	0.371679	0.335394
1021	[(1aS,1bS,2S,5aR,6S,6aS)-6-hydroxy-2-[(2S,3R,4S,5S,6R)-3,4,5-trihydroxy-6-(hydroxymethyl)oxan-2-yl]oxy-2,5a,6,6a-tetrahydro-1bH-oxireno[5,6]cyclopenta[1,3-c]pyran-1a-yl]methyl (E)-3-phenylprop-2-enoate	2.23	level2	491.161	196.3	NEG	C24H28O11	--	Terpenoids	0.16178	0.141102	0.089499	0.130794	0.125318	0.13682	0.151679	0.137939
1022	5-Hydroxyferulate	2.23	level2	211.06	186.5	POS	C10H10O5	110642-42-7	Shikimates and Phenylpropanoids	0.00269399	0.00134777	0.00165964	0.00190047	0.0192144	0.0288338	0.0121687	0.0200723
1023	Chloropanaxydiol	2.23	level2	313.154	159.4	POS	C17H25ClO3	114687-51-3	Fatty acids	0.00161822	0.00103397	0.00072374	0.00112531	0.00082854	0.000433969	0.00139049	0.000884332
1024	Anwuligan	2.23	level2	329.17	143.8	POS	C20H24O4	107534-93-0	Shikimates and Phenylpropanoids	0.125737	0.129398	0.0931587	0.116098	0.0188219	0.0200018	0.0197701	0.0195313
1025	Polyphyllin A	2.23	level2	577.368	120.4	POS	C33H52O8	50773-41-6	Terpenoids	0.024917	0.0226802	0.019767	0.0224547	0.0115011	0.0154565	0.010866	0.0126079
1026	epiyangambin	2.23	level2	445.184	71.7	NEG	C24H30O8	24192-64-1	Shikimates and Phenylpropanoids	1.73178	1.87484	0.799688	1.46877	3.19472	3.00159	3.43876	3.21169
1027	[(2R,3S,4S,5R,6S)-6-[2,3-dihydroxy-4-[(E)-3-(4-hydroxyphenyl)prop-2-enoyl]phenoxy]-3,4,5-trihydroxyoxan-2-yl]methyl (E)-3-(4-hydroxyphenyl)prop-2-enoate	2.23	level2	579.149	33.2	NEG	C30H28O12	--	Shikimates and Phenylpropanoids	0.0252099	0.00989884	0.0222692	0.019126	3.75834	3.91403	5.12274	4.26504
1028	Dihydrojasmonic Acid	2.23	level2	211.133	25.4	NEG	C12H20O3	98674-52-3	Fatty acids	0.135714	0.0569549	0.0914508	0.0947066	0.081622	0.0608089	0.0979977	0.0801429
1029	Triangularine	2.22	level2	336.176	279.7	POS	C18H25NO5	87340-27-0	Alkaloids	0.0428754	0.0764548	0.0553796	0.0582366	0.311652	0.316647	0.256641	0.29498
1030	6,7-Dihydrotabersonine	2.22	level2	339.213	235	POS	C21H26N2O2	3247-10-7	Alkaloids	2.21476e-06	0.0126539	0.0148645	0.00917353	0.00941594	0.0052539	0.0112211	0.00863032
1031	Ambelline	2.22	level2	332.145	184.3	POS	C18H21NO5	--	Alkaloids	0.0458809	0.0458404	0.0561302	0.0492838	0.0109471	0.00901171	0.0123037	0.0107542
1032	Daidzein-8-C-glucoside	2.22	level2	415.103	170.7	NEG	C21H20O9	--	Shikimates and Phenylpropanoids	0.0973289	0.544263	0.246286	0.295959	0.780354	0.228199	0.346976	0.451843
1033	(8,8-dimethyl-2-oxo-9,10-dihydropyrano[2,3-h]chromen-9-yl) (Z)-2-methylbut-2-enoate [IIN-based	2.22	level2	329.137	169.2	POS	C19H20O5	--	Shikimates and Phenylpropanoids	0.0249684	0.0225076	0.0217906	0.0230889	0.0255205	0.0242249	2.1208e-06	0.0165825
1034	Leukotriene F4	2.22	level2	569.291	164.5	POS	C28H44N2O8S	83851-42-7	Fatty acids	0.00414742	0.00299427	0.00268242	0.0032747	0.0130758	0.0162984	0.0102698	0.0132147
1035	N1-Caffeoyl-N10-feruloylspermidine	2.22	level2	484.247	160.6	POS	C26H33N3O6	114916-07-3	Alkaloids	0.0413613	0.0329279	0.020753	0.0316807	0.0012451	0.00106132	0.00118504	0.00116382
1036	2,4-Dihydroxypyrimidine-5-Carboxylic_Acid	2.22	level2	157.014	160.4	NEG	C5H4N2O4	--	Alkaloids	0.491574	0.455852	0.333562	0.426996	0.342595	0.405565	0.327513	0.358558
1037	SECO-ISOLARICIRESINOL_DIGLUCOSIDE	2.22	level2	685.27	108.8	NEG	C32H46O16	158932-33-3	Shikimates and Phenylpropanoids	1.19814	1.17735	0.812722	1.06274	0.178182	0.219709	0.166361	0.188084
1038	S(8-8)S hexoside	2.22	level2	579.207	83.7	NEG	C28H36O13	--	Shikimates and Phenylpropanoids	3.03164	3.24397	2.24383	2.83982	2.31621	2.6403	2.74865	2.56839
1039	Mundulone	2.22	level2	433.217	52	POS	C26H26O6	481-94-7	Shikimates and Phenylpropanoids	0.196939	0.158574	0.139579	0.165031	0.108279	0.120784	0.0793699	0.102811
1040	Annoglaxin	2.22	level2	611.455	13.2	POS	C35H62O8	231296-13-2	Polyketides	0.0444894	0.0151153	0.0166792	0.025428	0.0840429	0.114855	0.050364	0.0830874
1041	3-methoxy-2-(3-methylbut-2-enyl)-5-pentylphenol	2.22	level2	301.157	8.4	POS	C17H26O2	--	Polyketides	0.0167067	0.0110391	2.17515e-06	0.00924931	0.0109642	0.00869999	0.0117634	0.0104759
1042	Odorobioside G	2.21	level2	697.386	157	POS	C36H56O13	560-70-3	Terpenoids	0.0962586	0.0828766	0.0757464	0.0849606	0.0357333	0.031205	0.0320557	0.032998
1043	Vulpinic acid	2.21	level2	355.113	145.8	POS	C19H14O5	99-66-1	Shikimates and Phenylpropanoids	0.0755645	0.222894	0.231794	0.176751	0.0807495	0.0260481	0.170892	0.0925633
1044	6-HYDROXYANGOLENSIC_ACID_METHYL_ESTER	2.21	level2	485.222	153.9	NEG	C27H34O8	--	Terpenoids	0.0547174	0.0449687	0.0411968	0.046961	0.108713	0.223418	0.165298	0.16581
1045	Pilosine	2.21	level2	287.138	35.6	POS	C16H18N2O3	13640-28-3	Alkaloids	0.117366	0.133244	0.126572	0.125727	0.0435765	0.0432136	0.0335559	0.0401153
1046	Verodoxin	2.2	level2	579.322	169.1	POS	C31H46O10	6875-10-1	Terpenoids	0.00285692	0.00283378	0.00165978	0.00245016	0.00544143	0.00546927	0.00489774	0.00526948
1047	Physagulin C	2.2	level2	543.254	355.5	POS	C30H38O9	136997-67-6	Terpenoids	0.00742624	0.00506447	0.00677768	0.00642279	0.00474739	0.00474243	0.00510125	0.00486369
1048	Sphenostylin A	2.2	level2	399.176	276.8	POS	C23H26O6	--	Shikimates and Phenylpropanoids	0.0222448	0.03095	0.0228445	0.0253464	0.00613501	0.00555979	0.00494861	0.0055478
1049	6-Methoxytaxifolin	2.2	level2	335.074	270.5	POS	C16H14O8	--	Shikimates and Phenylpropanoids	0.110565	0.119576	0.108359	0.112833	0.348416	0.234795	0.267553	0.283588
1050	neoandrographolide	2.2	level2	503.259	203.3	POS	C26H40O8	27215-14-1	Terpenoids	0.0119249	0.0115233	0.0133394	0.0122625	0.021727	0.0195768	0.019569	0.0202909
1051	Diferuloyl glycerol	2.2	level2	443.137	181.6	NEG	C23H24O9	83008-46-2	Shikimates and Phenylpropanoids	0.141656	0.0174926	0.00859391	0.0559143	0.126109	0.132397	0.135865	0.131457
1052	Cholestan-3-One	2.2	level2	409.345	145.5	POS	C27H46O	15600-08-5	Terpenoids	0.00223918	0.00522791	0.012438	0.00663501	0.0310448	0.0371632	0.0229108	0.0303729
1053	arctiin	2.2	level2	573.171	119.5	POS	C27H34O11	20362-31-6	Shikimates and Phenylpropanoids	0.0730831	0.112212	0.067943	0.0844128	0.087457	0.0850367	0.0478469	0.0734469
1054	Gedunin	2.2	level2	481.228	114.1	NEG	C28H34O7	2753-30-2	Terpenoids	2.0303	2.01724	1.29067	1.7794	1.13759	1.36645	1.26769	1.25725
1055	Dicaffeoyl Coumaroyl Spermidine	2.2	level2	616.259	104.4	POS	C34H37N3O8	--	Alkaloids	0.0771542	0.0593729	0.0529884	0.0631718	0.0303846	0.0284529	0.027866	0.0289011
1056	2-[3,4-dihydroxy-2,2-dimethyl-8-(3-methylbut-2-enoxy)-3,4-dihydrochromen-6-yl]-5,7-dihydroxy-2,3-dihydrochromen-4-one	2.2	level2	455.169	77.7	NEG	C25H28O8	--	Shikimates and Phenylpropanoids	0.706486	0.62881	0.289416	0.54157	0.714702	0.422479	0.917657	0.684946
1057	Cyclo(glycylleucylvalylleucylprolylseryl)	2.19	level2	551.316	153.6	POS	C27H46N6O7	--	Amino acids and Peptides	0.0985143	0.0837096	0.0288055	0.0703432	0.0399932	0.0491606	0.0347657	0.0413065
1058	9-methoxy-7-[4-[(2S,3R,4S,5S,6R)-3,4,5-trihydroxy-6-[[(2R,3R,4S,5S,6R)-3,4,5-trihydroxy-6-(hydroxymethyl)oxan-2-yl]oxymethyl]oxan-2-yl]oxyphenyl]-[1,3]dioxolo[4,5-g]chromen-8-one	2.19	level2	681.163	222.9	NEG	C29H32O16	--	Shikimates and Phenylpropanoids	0.25514	0.275808	0.172606	0.234518	0.160014	0.159047	0.142013	0.153691
1059	1-hydroxy-4-[(2S,3R,4S,5S,6R)-3,4,5-trihydroxy-6-(hydroxymethyl)oxan-2-yl]oxynaphthalene-2-carboxylic acid	2.19	level2	367.1	219.8	POS	C17H18O9	448962-05-8	Polyketides	0.0445322	0.0428159	0.0473975	0.0449152	0.0542665	0.0530297	0.0563075	0.0545346
1060	Rosmic acid	2.19	level2	413.155	124	POS	C21H26O7	197799-63-6	Terpenoids	0.330422	0.277451	0.384089	0.330654	0.291121	0.290901	0.333538	0.305187
1061	Theaflavin_Monogallates	2.18	level2	717.142	205.8	POS	C36H28O16	--	Shikimates and Phenylpropanoids	0.00929935	0.0108512	0.00543125	0.00852727	0.0208241	0.0151123	0.0193545	0.0184303
1062	24-epimakisterone A	2.18	level2	495.328	136.3	POS	C28H46O7	--	Terpenoids	0.0494512	0.0414659	0.0378067	0.042908	0.0710776	0.0749197	0.070656	0.0722178
1063	Alpha-Ergocryptine	2.18	level2	518.323	136.3	POS	C32H41N5O5	511-09-1	Alkaloids	35.9374	24.0043	21.8635	27.2684	13.6935	14.4665	13.7408	13.967
1064	eudesmin	2.18	level2	385.163	70.9	NEG	C22H26O6	526-06-7	Shikimates and Phenylpropanoids	3.90121	3.42205	2.18063	3.16796	4.54597	4.35841	4.34354	4.41597
1065	6,8-dihydroxy-2,2,4,4-tetramethyl-5-(2-methylpropanoyl)-9-propan-2-yl-9H-xanthene-1,3-dione	2.18	level2	459.199	68.6	NEG	C24H30O6	54247-23-3	Polyketides	1.48661	0.922811	0.816562	1.07533	3.60359	3.75202	3.00236	3.45266
1066	Neoreticulatacin_A	2.18	level2	593.508	17.5	POS	C37H68O5	166022-35-1	Polyketides	0.0500047	0.0593691	0.0381864	0.0491868	2.24963e-06	0.0613054	0.0514227	0.0375768
1067	Squamocin_L	2.18	level2	607.488	17.1	POS	C37H66O6	98767-45-4	Polyketides	0.0639698	0.0654756	2.17515e-06	0.0431492	2.24963e-06	0.0761217	0.0756223	0.0505821
1068	Sakuranetin	2.17	level2	271.049	241.5	NEG	C16H14O5	2957-21-3	Shikimates and Phenylpropanoids	0.474216	0.399878	4.42131e-05	0.291379	0.396693	0.448987	0.420399	0.422026
1069	NOSCAPINE	2.17	level2	452.116	224.2	POS	C22H23NO7	128-62-1	Alkaloids	0.0198024	0.0179558	0.0117913	0.0165165	0.0013728	0.00134537	0.00126525	0.00132781
1070	[(1R,2R,3aR,5R,6E,10R,11S,13R,13aS)-1,2,3a,11,13-pentaacetyloxy-2,5,8,8-tetramethyl-12-methylidene-4,9-dioxo-3,5,10,11,13,13a-hexahydro-1H-cyclopenta[12]annulen-10-yl] 2-methylbutanoate	2.17	level2	691.294	205.2	NEG	C35H48O14	210046-57-4	Terpenoids	0.00393775	4.59534e-05	0.187139	0.0637075	0.160707	0.176961	0.064166	0.133945
1071	1alpha-O-Methylquassin	2.17	level2	405.223	165.4	POS	C23H32O6	--	Terpenoids	0.0125368	0.00826845	0.0104029	0.0104027	0.0257951	0.0223227	0.0291401	0.0257526
1072	(S)-(-)-Perillyl_alcohol	2.17	level2	135.117	153.3	POS	C10H16O	57717-97-2	Terpenoids	0.0522748	0.0496455	0.0371725	0.0463642	0.0182067	0.0196903	0.0150499	0.017649
1073	11,12-Methylenedioxykopsinaline	2.17	level2	399.19	128.7	POS	C22H26N2O5	88607-48-1	Alkaloids	0.00566287	0.00425697	0.00389932	0.00460638	2.24963e-06	0.00691393	0.00589567	0.00427062
1074	Gossypol	2.17	level2	517.19	121.7	NEG	C30H30O8	90141-22-3	Terpenoids	0.338175	0.336087	0.191956	0.288739	0.559097	0.55394	0.590568	0.567868
1075	Isorhynchophylline	2.17	level2	385.21	44.3	POS	C22H28N2O4	6859-01-4	Alkaloids	0.00253567	0.00234726	0.00126808	0.00205034	0.00635143	2.14716e-06	0.0161407	0.00749808
1076	Feruloylcholine	2.16	level2	281.16	235	POS	C15H22NO4	85927-25-9	Other	2.21476e-06	0.0355555	0.0345472	0.0233683	0.0253866	0.0145463	0.0291779	0.023037
1077	Erysenegalensein J	2.16	level2	435.15	173.7	NEG	C25H24O7	164124-38-3	Shikimates and Phenylpropanoids	0.547012	0.567425	0.405582	0.506673	0.385619	0.422697	0.410472	0.406263
1078	19-Nortestosterone	2.16	level2	265.118	169.3	POS	C18H26O2	434-22-0	Terpenoids	0.0432506	0.0546237	0.0478128	0.0485624	0.01411	0.0110136	0.0115092	0.0122109
1079	Anthothecol	2.16	level2	479.212	122.3	NEG	C28H32O7	10410-83-0	Terpenoids	2.38536	2.17802	1.22955	1.93098	1.33432	1.77969	2.14819	1.75407
1080	Archangelicine	2.16	level2	427.169	121.5	POS	C24H26O7	2607-56-9	Shikimates and Phenylpropanoids	0.544168	0.0703991	0.486432	0.367	0.123496	0.322977	0.563523	0.336665
1081	Pomiferin	2.16	level2	419.155	108.7	NEG	C25H24O6	572-03-2	Shikimates and Phenylpropanoids	0.194463	0.156982	0.210047	0.187164	1.29542	2.70006	1.04987	1.68179
1082	3-(2,4-dihydroxyphenyl)-7-hydroxy-6,8-bis(3-methylbut-2-enyl)-2,3-dihydrochromen-4-one	2.16	level2	407.191	62	NEG	C25H28O5	147742-10-7	Shikimates and Phenylpropanoids	0.993976	1.29736	0.924313	1.07188	1.21174	1.07585	1.04564	1.11108
1083	7-[(2,6-dihydroxy-2,5,5,8a-tetramethyl-3,4,4a,6,7,8-hexahydro-1H-naphthalen-1-yl)methoxy]chromen-2-one	2.16	level2	401.227	48.7	POS	C24H32O5	61490-17-3	Shikimates and Phenylpropanoids	0.617722	0.528314	0.358356	0.501464	0.100309	0.0788355	0.0763098	0.0851515
1084	Carnosic acid diacetate methyl ester	2.16	level2	431.238	37.2	POS	C25H34O6	--	Terpenoids	0.206337	0.176509	0.149905	0.177584	0.0519921	0.0647304	0.0609477	0.0592234
1085	Epoxymurin_B	2.16	level2	531.472	36.6	POS	C35H62O3	151592-70-0	Polyketides	0.132986	0.174568	0.0744031	0.127319	0.0889166	0.0663155	0.0546189	0.0699504
1086	(2s,6as,12as)-6a-hydroxy-8,9-dimethoxy-2-(prop-1-en-2-yl)-1,2,12,12a-tetrahydrochromeno[3,4-b]furo[2,3-h]chromen-6(6ah)-one	2.16	level2	428.173	32.2	POS	C23H22O7	1211-58-1	Shikimates and Phenylpropanoids	0.186444	0.177506	0.178809	0.18092	0.163232	0.145529	0.179472	0.162744
1087	Isoannonacin_A	2.16	level2	597.467	17.1	POS	C35H64O7	123266-22-8	Polyketides	0.0435338	0.0471377	0.0710171	0.0538962	2.24963e-06	0.0588427	0.0446837	0.0345096
1088	neoechinulin A	2.15	level2	324.176	152.5	POS	C19H21N3O2	51551-29-2	Alkaloids	0.0280207	0.0278736	0.0259564	0.0272836	0.00912714	0.00787999	0.0095346	0.00884724
1089	4-[(E)-2-[(1R,4aS,5R,6R,8aR)-6-hydroxy-5-(hydroxymethyl)-5,8a-dimethyl-2-methylidene-3,4,4a,6,7,8-hexahydro-1H-naphthalen-1-yl]ethenyl]-2H-furan-5-one	2.15	level2	350.228	302.1	POS	C20H28O4	42895-58-9	Terpenoids	0.0173235	2.22419e-06	2.17515e-06	0.00577598	0.0185457	0.0176659	0.0163489	0.0175201
1090	Avenanthramide_C	2.15	level2	316.079	222.4	POS	C16H13NO6	--	Alkaloids	0.0123328	0.0134817	0.0117096	0.012508	0.0637521	0.0534338	0.0408162	0.0526674
1091	Salsolidine	2.15	level2	246.087	174.1	POS	C12H17NO2	5784-74-7	Alkaloids	0.0264113	0.0300207	0.0265059	0.027646	0.017959	0.0107584	0.0128177	0.013845
1092	shogaol	2.15	level2	315.133	146.8	POS	C17H24O3	555-66-8	Other	0.0510084	0.0506892	0.033696	0.0451312	0.00118032	0.00168772	0.00124046	0.0013695
1093	Scytophycin E	2.15	level2	822.547	138.2	POS	C45H75NO12	105694-32-4	Polyketides	0.0329437	0.0329161	0.0288554	0.0315718	0.109806	0.0910108	0.0750386	0.0919517
1094	myricetin-3-O-hexosyl(1-2)deoxyhexoside	2.15	level2	625.118	137.7	NEG	C27H30O17	--	Shikimates and Phenylpropanoids	0.606497	0.685174	0.497978	0.596549	0.764265	0.849186	0.773538	0.795663
1095	Hecogenin	2.15	level2	469.275	119.5	POS	C27H42O4	467-55-0	Terpenoids	1.5844	1.46752	1.16664	1.40619	1.06902	0.988011	0.904117	0.987048
1096	Schisandrin A	2.15	level2	417.222	44.1	POS	C24H32O6	61281-38-7	Shikimates and Phenylpropanoids	0.13164	0.112913	0.0997825	0.114778	0.0521163	0.051377	0.0545376	0.052677
1097	Kirenol	2.15	level2	339.248	22.8	POS	C20H34O4	52659-56-0	Terpenoids	0.0427726	0.0512503	0.0501728	0.0480652	0.0377653	0.0517469	2.1208e-06	0.0298381
1098	Celastrol	2.15	level2	473.263	18.5	POS	C29H38O4	34157-83-0	Terpenoids	0.780694	0.597565	0.274425	0.550894	2.24963e-06	0.527132	0.366208	0.297781
1099	[(3aS,4S,5S,6E,10E,11aR)-6-formyl-5-methoxy-10-methyl-3-methylidene-2-oxo-3a,4,5,8,9,11a-hexahydrocyclodeca[b]furan-4-yl] 2-methylpropanoate	2.14	level2	380.202	246	POS	C20H26O6	--	Terpenoids	0.0315006	0.0275006	0.0238605	0.0276205	0.016009	0.0176927	0.0192163	0.0176393
1100	Onopordopicrin	2.14	level2	349.16	303.5	POS	C19H24O6	19889-00-0	Terpenoids	0.0150425	0.0164088	0.0179894	0.0164802	0.010909	0.0068987	0.00819057	0.00866609
1101	Villol	2.14	level2	441.124	243.4	NEG	C23H22O9	65206-37-3	Shikimates and Phenylpropanoids	0.13664	0.187751	0.178128	0.167506	0.0267564	0.0313464	0.0415583	0.0332203
1102	[(2S,3R,4R,5R,6S)-2-[[(1aS,1bS,2S,5aR,6S,6aS)-1a-(hydroxymethyl)-2-[(2S,3R,4S,5S,6R)-3,4,5-trihydroxy-6-(hydroxymethyl)oxan-2-yl]oxy-2,5a,6,6a-tetrahydro-1bH-oxireno[5,6]cyclopenta[1,3-c]pyran-6-yl]oxy]-4,5-dihydroxy-6-methyloxan-3-yl] (E)-3-(4-hydroxyphenyl)prop-2-enoate	2.14	level2	653.213	232.6	NEG	C30H38O16	--	Terpenoids	0.236804	0.225131	0.160362	0.207432	0.00945548	0.0210088	0.021326	0.0172635
1103	[(2R,3R,4S,5R,6R)-6-[2-(3,4-dihydroxyphenyl)ethoxy]-3,5-dihydroxy-4-[(2S,3R,4R,5R,6S)-3,4,5-trihydroxy-6-methyloxan-2-yl]oxyoxan-2-yl]methyl (E)-3-(4-hydroxy-3-methoxyphenyl)prop-2-enoate	2.14	level2	683.224	228.7	NEG	C30H38O15	136083-86-8	Shikimates and Phenylpropanoids	108.112	119.546	121.743	116.467	59.5042	68.262	60.2025	62.6562
1104	PAEDEROSIDE	2.14	level2	464.116	216.4	POS	C18H22O11S	20547-45-9	Terpenoids	0.0215983	0.0237989	0.0196699	0.0216891	0.00407693	0.00387646	0.00404405	0.00399915
1105	Pyrenophorol	2.14	level2	313.16	198.2	POS	C16H24O6	22248-41-5	Polyketides	2.21476e-06	0.424692	0.400163	0.274952	0.359305	0.329181	0.397988	0.362158
1106	5-O-methyllicoricidin	2.14	level2	477.207	159.6	POS	C27H34O5	129314-37-0	Shikimates and Phenylpropanoids	0.0791157	0.0660487	0.0388777	0.0613473	0.0016524	0.00153533	0.0018784	0.00168871
1107	methyl 4,10-diacetyloxy-5,9-dihydroxy-1,4a-dimethyl-7-propan-2-yl-2,3,4,9,10,10a-hexahydrophenanthrene-1-carboxylate	2.14	level2	480.262	122.8	POS	C25H34O8	--	Terpenoids	0.306283	0.279005	0.184362	0.25655	0.20794	0.243118	0.243588	0.231549
1108	4-Methylabyssinone V	2.14	level2	461.176	114.7	POS	C26H30O5	201480-12-8	Shikimates and Phenylpropanoids	0.154826	0.196608	0.129231	0.160222	0.0946694	0.0733203	0.0917734	0.0865877
1109	5-[(2R,3S)-6-hydroxy-2-(4-hydroxyphenyl)-4-[(E)-2-(4-hydroxyphenyl)ethenyl]-2,3-dihydro-1-benzofuran-3-yl]benzene-1,3-diol	2.14	level2	453.197	88.5	NEG	C28H22O6	1307823-52-4	Shikimates and Phenylpropanoids	2.79081	4.87191	2.52371	3.39548	4.00608	5.34895	3.95073	4.43526
1110	Mexicanolide	2.14	level2	507.183	9.2	POS	C27H32O7	--	Terpenoids	0.00892306	0.00628484	2.17515e-06	0.00507003	0.00604367	0.00517176	0.00630895	0.00584146
1111	planchol A	2.13	level2	279.09	264.7	POS	C14H14O6	--	Other	0.0409645	0.0399397	0.0252974	0.0354005	0.0223556	0.0209132	0.0185082	0.0205924
1112	(1R,2R,4aS,5R,8aS)-1-(Hydroxymethyl)-5-{(2E)-2-[(4S)-4-hydroxy-2-oxodihydro-3(2H)-furanylidene]ethyl}-1,4a-dimethyl-6-methylenedecahydro-2-naphthalenyl beta-D-glucopyranoside	2.13	level2	495.254	166.2	POS	C26H40O10	869384-84-9	Terpenoids	0.115864	0.102595	0.0710903	0.0965165	0.0365769	0.0597585	0.0573463	0.0512272
1113	4-Ethyl-2-methoxyphenol	2.13	level2	153.09	353.3	POS	C9H12O2	2785-89-9	Other	0.0211193	0.0180486	0.0230234	0.0207304	0.011873	0.0141654	0.0180805	0.0147063
1114	chelidonine	2.13	level2	392.095	231.1	POS	C20H19NO5	476-32-4	Alkaloids	0.0166094	0.015678	0.0169649	0.0164174	0.0859013	0.0711627	0.0698704	0.0756448
1115	[(1aS,1bS,2S,5aR,6S,6aS)-1a-(hydroxymethyl)-2-[(2S,3R,4S,5S,6R)-3,4,5-trihydroxy-6-(hydroxymethyl)oxan-2-yl]oxy-2,5a,6,6a-tetrahydro-1bH-oxireno[5,6]cyclopenta[1,3-c]pyran-6-yl] (E)-3-(4-hydroxy-3-methoxyphenyl)prop-2-enoate	2.13	level2	537.166	230.3	NEG	C25H30O13	--	Terpenoids	4.77407	5.53266	5.52128	5.276	0.572307	0.651189	0.890057	0.704518
1116	[(2S,3R,4S,5R,6S)-6-[[(1aS,1bS,2S,5aR,6S,6aS)-1a-(hydroxymethyl)-2-[(2S,3R,4S,5S,6R)-3,4,5-trihydroxy-6-(hydroxymethyl)oxan-2-yl]oxy-2,5a,6,6a-tetrahydro-1bH-oxireno[5,6]cyclopenta[1,3-c]pyran-6-yl]oxy]-4,5-dihydroxy-2-methyloxan-3-yl] (E)-3-(4-methoxyphenyl)prop-2-enoate	2.13	level2	691.228	208.6	POS	C31H40O16	--	Terpenoids	2.21476e-06	2.22419e-06	0.0117993	0.00393459	0.0140146	2.14716e-06	0.011106	0.00837423
1117	isorhapontin	2.13	level2	419.14	195.3	NEG	C21H24O9	32727-29-0	Shikimates and Phenylpropanoids	0.299336	0.301794	0.290201	0.29711	0.401375	0.369222	0.370138	0.380245
1118	HYDRANGENOSIDE C	2.13	level2	601.334	169	POS	C29H38O12	74565-26-7	Terpenoids	0.0218046	0.0195184	0.012446	0.017923	0.0335375	0.037078	0.0411711	0.0372622
1119	beta-Peltatin_A_methyl_ether	2.13	level2	429.149	124.6	POS	C23H24O8	23978-65-6	Shikimates and Phenylpropanoids	0.00408743	0.00555168	0.00374061	0.00445991	0.0156135	0.0363214	0.0636504	0.0385284
1120	Convallatoxin	2.13	level2	551.28	120.7	POS	C29H42O10	508-75-8	Terpenoids	0.117048	0.0937864	0.074238	0.0950242	0.107972	0.104607	0.110425	0.107668
1121	DG(18:2(9Z,12Z)/18:2(9Z,12Z)/0:0)	2.12	level2	617.508	30	POS	C39H68O5	24529-89-3	Fatty acids	0.11636	0.205096	0.157361	0.159605	0.180319	0.242625	0.17661	0.199851
1122	3-[(E)-2-(3-hydroxyphenyl)ethenyl]-5-methoxyphenol	2.12	level2	281.06	354.7	POS	C15H14O3	220862-05-5	Shikimates and Phenylpropanoids	0.0332504	2.22419e-06	0.0299662	0.0210729	0.032361	0.0229263	0.0288024	0.0280299
1123	HYDRASTINE (1R, 9S)	2.12	level2	406.123	273.5	POS	C21H21NO6	118-08-1	Alkaloids	0.0714004	0.0653152	0.0559949	0.0642368	0.0656594	0.0646648	0.0747817	0.0683686
1124	Hieracin	2.12	level2	320.074	239.7	POS	C15H10O7	520-31-0	Shikimates and Phenylpropanoids	0.00772909	0.00993178	0.00981624	0.00915904	0.0301609	0.0240503	0.0189966	0.0244026
1125	7-O-beta-glucopyranosyl-4'-hydroxy-5-methoxyisoflavone	2.12	level2	445.119	229.8	NEG	C22H22O10	128856-77-9	Shikimates and Phenylpropanoids	1.07553	1.20976	1.10144	1.12891	1.03307	1.05429	1.05308	1.04681
1126	2-Propenoic acid, 2-methyl-, (3aS,4S,5R,6R,8Z,10R,11aR)-5-(acetyloxy)-2,3,3a,4,5,6,7,10,11,11a-decahydro-6-hydroxy-6,10-dimethyl-3-methylene-2,7-dioxocyclodeca[b]furan-4-yl ester	2.12	level2	407.165	223.1	POS	C21H26O8	--	Terpenoids	2.21476e-06	0.00071755	0.000549281	0.000423015	0.000503459	0.000335589	0.000406628	0.000415225
1127	Notoginsenoside_E	2.12	level2	979.556	195.6	POS	C48H82O20	193976-50-0	Terpenoids	0.00331868	0.00287213	0.00600785	0.00406622	0.016589	0.0225027	0.012767	0.0172863
1128	2H-Oxireno[1,10a]phenanthro[3,2-b]furan-10(11bH)-one,_5,7-bis(acetyloxy)-3,3a,4,5,6,7,7a,7b,8,8a-decahydro-4,4,7a,11-tetramethyl-,_(1aS,3aR,5S,7S,7aR,7bS,8aR,11bR)-_	2.12	level2	450.253	188	POS	C24H32O7	--	Terpenoids	0.00264929	0.00315447	0.00204626	0.00261667	0.00169365	0.0013286	0.00123257	0.00141827
1129	Withaperuvin_B	2.12	level2	521.27	169.3	POS	C28H40O9	--	Terpenoids	0.0155438	0.0114079	0.0110623	0.0126713	0.0251725	0.0229437	0.0229456	0.0236873
1130	Austin	2.12	level2	501.206	126.1	POS	C27H32O9	61103-89-7	Terpenoids	0.177592	0.187644	0.114577	0.159937	0.00905611	0.0135765	0.00910609	0.0105796
1131	(1S,4aS,7aR)-7-methyl-1-[(2S,3R,4S,5S,6R)-3,4,5-trihydroxy-6-(hydroxymethyl)oxan-2-yl]oxy-4a-[(2S,3R,4R,5R,6S)-3,4,5-trihydroxy-6-methyloxan-2-yl]oxy-1,7a-dihydrocyclopenta[c]pyran-5-one	2.12	level2	489.168	120.9	NEG	C21H30O13	78280-92-9	Terpenoids	1.30634	1.07176	0.877167	1.08509	1.20724	1.34118	1.13384	1.22742
1132	Melilotoside_C	2.12	level2	899.544	115.1	POS	C47H78O16	170678-03-2	Terpenoids	0.259603	0.223867	0.167392	0.216954	0.127496	0.114734	0.110863	0.117697
1133	BR-Xanthone_A	2.12	level2	397.16	107.1	POS	C23H24O6	112649-48-6	Shikimates and Phenylpropanoids	0.481853	0.352431	0.813052	0.549112	0.601492	0.417871	0.608893	0.542752
1134	Trichoverrol A	2.12	level2	421.217	98.4	POS	C23H32O7	76739-71-4	Terpenoids	0.203003	0.171617	0.169903	0.181508	0.118526	0.105174	0.128943	0.117548
1135	(+)-Plicamine	2.12	level2	463.191	42.5	POS	C26H26N2O6	232597-76-1	Alkaloids	0.0383256	0.0244749	0.0239383	0.0289129	0.109664	2.14716e-06	0.0891645	0.066277
1136	5-[(Z)-14-(3,5-dihydroxyphenyl)tetradec-8-enyl]benzene-1,3-diol	2.12	level2	430.292	14	POS	C26H36O4	52483-24-6	Polyketides	0.0421437	0.026954	0.0418643	0.0369873	0.0444209	0.0428863	0.0218672	0.0363914
1137	Reserpiline	2.11	level2	413.211	124.1	POS	C23H28N2O5	131-02-2	Alkaloids	0.239495	0.120212	0.12139	0.160366	0.0134663	0.0130699	0.0161933	0.0142432
1138	Piperundecalidine	2.11	level2	368.217	247.2	POS	C23H29NO3	88660-11-1	Alkaloids	0.028366	2.22419e-06	0.014892	0.0144201	0.0366803	0.0322393	0.0445335	0.0378177
1139	Scutellarioside II	2.11	level2	507.155	228.3	NEG	C24H28O12	58286-53-6	Terpenoids	2.08186	2.03672	1.73241	1.95033	1.56909	2.03433	1.66109	1.75484
1140	Rhodinyl Acetate	2.11	level2	237.123	181.4	POS	C12H22O2	150-84-5	Terpenoids	0.0185678	0.0183767	0.0156258	0.0175234	0.0114488	0.0106947	0.0105691	0.0109042
1141	Cycloveratrylene	2.11	level2	468.243	150.8	POS	C27H30O6	1180-60-5	Other	0.0478086	0.0369567	0.024626	0.0364638	0.0126636	0.0116021	0.0145299	0.0129318
1142	(2S)-8-[(E)-3-hydroxy-3-methylbut-1-enyl]-5,7-dimethoxy-2-phenyl-2,3-dihydrochromen-4-one	2.11	level2	367.16	104	NEG	C22H24O5	119061-08-4	Shikimates and Phenylpropanoids	9.33577	10.2177	7.86936	9.14093	12.303	15.1716	11.997	13.1572
1143	3-(2,4-dihydroxyphenyl)-5,7-dihydroxy-6,8-bis(3-methylbut-2-enyl)-2,3-dihydrochromen-4-one	2.11	level2	423.178	65.4	NEG	C25H28O6	--	Shikimates and Phenylpropanoids	2.18475	1.85423	1.81587	1.95162	1.50745	1.93434	1.38923	1.61034
1144	Pterolactam	2.1	level2	116.072	341.5	POS	C5H9NO2	38072-88-7	Alkaloids	0.00772566	0.0153999	0.00639279	0.00983944	0.0466472	0.030261	7.32481e-05	0.0256605
1145	Cyclopassifloside_III	2.1	level2	845.479	143.5	POS	C43H72O16	292167-40-9	Terpenoids	0.0221399	0.0211416	0.0106352	0.0179723	0.0505645	0.0437092	0.0365487	0.0436074
1146	Dihydroxyacidissiminol	2.1	level2	428.248	119.5	POS	C25H33NO5	160387-10-0	Other	0.144194	0.124243	0.0994889	0.122642	0.0938129	0.0801814	0.073	0.0823314
1147	Provincialin	2.09	level2	519.229	273.8	POS	C27H34O10	40328-96-9	Terpenoids	0.0180899	0.0124039	0.0106363	0.01371	0.000462166	0.000467553	0.000546012	0.00049191
1148	2,3,14-trihydroxy-10,13-dimethyl-17-(2,3,6,7-tetrahydroxy-6-methylheptan-2-yl)-2,3,4,5,9,11,12,15,16,17-decahydro-1H-cyclopenta[a]phenanthren-6-one	2.09	level2	497.306	108.5	POS	C27H44O8	--	Terpenoids	0.0724317	0.0696258	2.17515e-06	0.0473532	2.24963e-06	0.0693876	0.0721372	0.0471757
1149	Bufotenine_O-glucoside	2.09	level2	367.182	308.4	POS	C18H26N2O6	64656-15-1	Alkaloids	0.112136	0.105756	0.103873	0.107255	0.113991	0.0879911	0.0913192	0.0977671
1150	Cinnamodial	2.09	level2	309.165	300.1	POS	C17H24O5	23599-45-3	Terpenoids	0.0840975	0.0422349	0.0571777	0.06117	0.194113	0.184426	0.137328	0.171955
1151	Muricatenol	2.09	level2	609.503	18.3	POS	C37H68O6	--	Polyketides	0.0624007	0.086398	0.0765401	0.0751129	2.24963e-06	0.0967124	2.1208e-06	0.0322389
1152	6-Isoquinolinol, 1-[(3-ethyl-1,3,4,6,7,11b-hexahydro-9,10-dimethoxy-2H-benzo[a]quinolizin-2-yl)methyl]-3,4-dihydro-7-methoxy-	2.08	level2	465.28	105.3	POS	C28H36N2O4	--	Alkaloids	0.0737662	0.0656574	0.0529164	0.0641133	0.0325541	0.036503	0.0378333	0.0356301
1153	Icajine	2.08	level2	365.191	46.7	POS	C22H24N2O3	5525-31-5	Alkaloids	0.083118	0.0588902	0.0640498	0.068686	0.0439855	0.0368723	0.0451752	0.042011
1154	Echitovenine	2.08	level2	397.217	301	POS	C23H28N2O4	--	Alkaloids	0.0139721	0.0128853	0.00853536	0.0117976	0.017101	0.00660179	0.0122799	0.0119942
1155	(1R,3R,4S,6S,8R,9R,10S,11S)-8-hydroxy-3,8-dimethyl-12-methylidene-10-[(2-methylprop-2-enoyl)oxy]-7,13-dioxo-5,14-dioxatricyclo[9.3.0.0鈦,鈦禲tetradecan-9-yl 2-methylprop-2-enoate	2.08	level2	449.176	255.9	POS	C23H28O9	--	Terpenoids	0.0892709	0.0731311	0.0685994	0.0770005	0.0938278	0.0831313	0.0862825	0.0877472
1156	Funebrine	2.08	level2	349.171	252.8	POS	C18H24N2O5	90605-98-4	Polyketides	0.0798014	0.0769394	0.0895848	0.0821085	0.0463525	0.0432761	0.0377889	0.0424725
1157	Naringenin-7-O-glucoside	2.08	level2	433.095	218.9	NEG	C21H22O10	529-55-5	Shikimates and Phenylpropanoids	0.398148	0.290489	0.265482	0.31804	0.215068	0.336621	0.235407	0.262365
1158	13,14-Dimethoxy-6,7-dimethyl-5,6,7,8-tetrahydro[1,3]benzodioxolo[5',6':3,4]cycloocta[1,2-f][1,3]benzodioxole	2.08	level2	402.187	186.9	POS	C22H24O6	--	Shikimates and Phenylpropanoids	0.0738997	0.0732374	0.0469419	0.064693	0.00471367	0.00492293	0.00553774	0.00505811
1159	Tricyclo[12.3.1.1.2,6.]nonadeca-1(18),2,4,6(19),14,16-hexaene-3,9,15-triol, 16,17-dimethoxy-	2.08	level2	400.217	132.7	POS	C21H26O5	--	Shikimates and Phenylpropanoids	0.123768	0.092937	0.0701027	0.0956026	0.0118034	0.0171594	0.0188863	0.0159497
1160	Tremulacin	2.08	level2	527.164	117.3	NEG	C27H28O11	29836-40-6	Shikimates and Phenylpropanoids	0.522527	0.453733	0.590541	0.522267	0.567176	0.667422	0.609501	0.614699
1161	rescinnamine	2.08	level2	657.285	88.7	POS	C35H42N2O9	24815-24-5	Alkaloids	2.1298	1.94338	1.78086	1.95134	1.63954	1.4619	1.67293	1.59146
1162	6,8-dihydroxy-3-(10-hydroxyundecyl)-3,4-dihydroisochromen-1-one	2.07	level2	351.212	293.2	POS	C20H30O5	154850-35-8	Shikimates and Phenylpropanoids	0.0437217	0.0414468	0.0212954	0.035488	0.0323932	0.0197634	0.0286371	0.0269313
1163	Glucosyl-limonin	2.07	level2	651.273	280.8	POS	C32H42O14	123564-61-4	Terpenoids	0.013257	0.00828963	0.00549658	0.0090144	2.24963e-06	2.14716e-06	2.1208e-06	2.17253e-06
1164	Aspalathin	2.07	level2	451.136	129.2	NEG	C21H24O11	6027-43-6	Shikimates and Phenylpropanoids	0.492176	0.428578	0.320993	0.413915	0.00347653	0.00470948	0.00489684	0.00436095
1165	(2R,3S,4S,5R,6R)-2-[[(2R,3S,4S,5R)-3,4-dihydroxy-5-(hydroxymethyl)oxolan-2-yl]oxymethyl]-6-[(E)-3-phenylprop-2-enoxy]oxane-3,4,5-triol	2.06	level2	429.181	242.4	POS	C20H28O10	--	Shikimates and Phenylpropanoids	0.000652016	0.000941644	0.000811813	0.000801824	9.46908e-05	0.000249055	0.000281264	0.000208337
1166	Confluentic acid	2.06	level2	499.239	129.5	NEG	C28H36O8	6009-12-7	Polyketides	0.564939	0.532168	0.441629	0.512912	0.467045	0.545122	0.464249	0.492139
1167	5-Hydroxy-2',4',7,8-Tetramethoxyflavone	2.06	level2	357.103	102.3	NEG	C19H18O7	123316-61-0	Shikimates and Phenylpropanoids	1.61809	1.73826	1.49159	1.61598	0.880901	0.886056	0.877206	0.881388
1168	3,6-Ditigloyloxytropan-7-ol	2.05	level2	338.192	241.6	POS	C18H27NO5	7159-86-6	Alkaloids	0.0816212	0.078815	0.0733994	0.0779452	0.04473	0.0345831	0.0340985	0.0378039
1169	Pseudolaric Acid C	2.05	level2	413.155	200.9	POS	C21H26O7	82601-41-0	Terpenoids	0.283983	0.245734	0.251112	0.260276	0.31544	0.343091	0.331965	0.330165
1170	CYTOCHALASIN_E	2.05	level2	518.221	165.1	POS	C28H33NO7	36011-19-5	Alkaloids	0.00098641	0.000676914	0.0024164	0.00135991	0.00160548	0.001906	0.00145513	0.00165554
1171	[8-[2-(3-methylbutanoyloxy)propan-2-yl]-2-oxo-8,9-dihydrofuro[2,3-h]chromen-9-yl] 3-methylbutanoate	2.05	level2	431.201	73.7	POS	C24H30O7	--	Shikimates and Phenylpropanoids	0.321019	0.279026	2.17515e-06	0.200016	0.164709	0.13877	0.310124	0.204534
1172	3-(2,4-dihydroxyphenyl)-7-hydroxy-6,8-bis(3-methylbut-2-enyl)chromen-4-one	2.05	level2	405.176	41.2	NEG	C25H26O5	--	Shikimates and Phenylpropanoids	1.78564	1.23204	0.928112	1.31527	1.43682	1.85395	1.63457	1.64178
1173	Cryptotanshinone	2.04	level2	314.171	224.4	POS	C19H20O3	35825-57-1	Polyketides	0.0317861	0.0251672	0.021371	0.0261081	0.00659261	0.0127667	0.010566	0.0099751
1174	Piperolein_B	2.04	level2	344.227	31.6	POS	C21H29NO3	30505-89-6	Alkaloids	1.61103	1.47515	1.72919	1.60512	2.24963e-06	1.3803	1.50653	0.962278
1175	Pipereicosalidine	2.04	level2	374.337	22.2	POS	C25H43NO	145237-20-3	Alkaloids	0.0222874	0.0304157	0.0255269	0.0260767	0.0272049	2.14716e-06	0.0247514	0.0173195
1176	Harmaline	2.03	level2	253.07	228.9	POS	C13H14N2O	304-21-2	Alkaloids	0.0274812	0.0299123	0.0273585	0.0282507	0.0183298	0.0186759	0.0188442	0.0186167
1177	1,10-Epoxydecompositin	2.03	level2	322.16	154.2	POS	C17H20O5	40072-67-1	Terpenoids	0.0436375	0.0361919	0.0560856	0.045305	0.00519303	0.00344115	0.00401674	0.00421698
1178	Isoderricin_A	2.03	level2	323.159	130.5	POS	C21H22O3	38965-75-2	Shikimates and Phenylpropanoids	0.0610088	0.101811	0.0549791	0.0725997	0.350519	0.388234	0.304736	0.34783
1179	15-formyl-16-hydroxy-1,2,14,17,17-pentamethyl-8-prop-1-en-2-ylpentacyclo[11.7.0.0.0.0]icosane-5-carboxylic-acid	2.02	level2	509.296	115	POS	C30H46O4	67594-73-4	Terpenoids	0.439496	0.418532	0.348827	0.402285	0.415974	0.470273	0.446555	0.444268
1180	Isomajdine	2.02	level2	427.181	104.3	NEG	C23H28N2O6	--	Alkaloids	4.44505	4.76451	3.7771	4.32889	5.26941	6.54738	5.27652	5.69777
1181	(1R,3S,5S)-8-methyl-8-azabicyclo[3.2.1]octan-3-yl 3-hydroxy-2-phenylpropanoate	2.01	level2	307.197	313.4	POS	C17H23NO3	--	Other	0.026508	0.0325257	2.17515e-06	0.0196786	2.24963e-06	0.0326141	0.0317382	0.0214515
1182	methyl 4-hydroxy-3-(4-hydroxyphenyl)-2-[(4-hydroxyphenyl)methyl]-5-oxofuran-2-carboxylate	2.01	level2	374.13	276.1	POS	C19H16O7	--	Shikimates and Phenylpropanoids	0.00714558	0.00674215	0.00727481	0.00705418	0.00448081	0.00468581	0.0048993	0.00468864
1183	gamma-Amino-gamma-cyanobutanoate	1.97	level3.1	146.092	230.1	POS	C5H8N2O2	14046-56-1	Other	0.0221686	0.0217001	0.0131533	0.0190073	0.0291769	0.0315606	0.0253033	0.0286802
1184	Ectoine	1.94	level3.1	160.108	216.6	POS	C6H10N2O2	96702-03-3	Amino acids and Peptides	0.0204274	0.0214028	0.0154794	0.0191032	0.0245531	0.0254338	0.0239552	0.0246474
1185	M196T155	1.94	level3.2	196.096	155.4	POS	C10H13NO3	2494-12-4	Alkaloids	0.134449	0.0811836	0.132418	0.116017	0.0446829	0.0364773	0.0624933	0.0478845
1186	M533T228	1.94	level3.2	533.171	228.3	NEG	C17H30O15	--	Other	3.02449	3.30097	3.65047	3.32531	3.43766	3.8967	3.16363	3.49933
1187	M198T219	1.94	level3.2	198.076	219.3	POS	C9H11NO4	--	Other	0.0215558	0.0260121	0.023494	0.0236873	0.0106783	0.0091045	0.00977478	0.00985254
1188	M554T143	1.94	level3.2	554.345	142.6	POS	C30H51O10	--	Other	0.000140365	0.000320905	0.00012765	0.000196307	0.0195833	0.0480252	0.0317584	0.0331223
1189	Chitobiose	1.93	level3.1	442.202	201.1	POS	C16H28N2O11	35061-50-8	Carbohydrates	0.0176618	0.015183	0.00901315	0.0139527	0.000555483	0.00055166	0.00030777	0.000471638
1190	M532T139	1.93	level3.2	532.166	139.3	NEG	C21H29N5O10	--	Other	3.46528	3.24262	4.13311	3.61367	1.80996	2.00881	2.14173	1.98683
1191	N-Acetylneuraminate	1.92	level3.1	308.098	187.4	NEG	C11H19NO9	131-48-6	Carbohydrates	4.69002	4.59534e-05	4.42366	3.03791	4.72905	4.5497	4.80214	4.69363
1192	M253T168	1.92	level3.2	253.082	168.4	NEG	C11H14N2O5	--	Other	0.397136	0.476242	0.543536	0.472305	0.233577	0.159853	0.172781	0.188737
1193	M113T153	1.92	level3.2	113.024	152.9	NEG	C5H8O4	--	Other	8.07653	8.25752	7.78704	8.04036	5.18303	4.74626	4.99572	4.975
1194	M471T152	1.91	level3.2	471.254	152.1	POS	C23H35NO6S	--	Other	0.141453	0.125396	0.128211	0.131687	0.0788643	0.091582	0.0799699	0.0834721
1195	M470T125	1.91	level3.2	470.213	125.4	POS	C22H29N7O6	--	Other	0.132789	0.156301	0.0812012	0.123431	0.00342222	0.00114637	0.0021534	0.00224066
1196	M520T120	1.91	level3.2	520.213	120.4	POS	C25H33N3O7S	--	Other	1.64663	1.78338	1.08419	1.50473	0.0145804	0.02796	0.025595	0.0227118
1197	Dephospho-CoA	1.89	level3.1	703.167	279.5	NEG	C21H35N7O13P2S	3633-59-8	Other	0.021165	0.0226234	0.0175364	0.0204416	0.0238519	4.77779e-05	0.0204622	0.0147873
1198	D-Arginine	1.89	level3.1	175.119	242.9	POS	C6H14N4O2	157-06-2	Other	0.0111393	0.0687682	0.0064697	0.0287924	0.030644	0.0903761	0.0554396	0.0588199
1199	(6R)-10-Formyltetrahydropteroyldiglutamate	1.89	level3.1	583.187	186.3	NEG	C25H30N8O10	--	Other	0.3077	0.172008	0.240999	0.240235	1.21862	2.26954	0.933494	1.47388
1200	Nopaline	1.88	level3.1	341.087	211.9	NEG	C11H20N4O6	22350-70-5	Amino acids and Peptides	0.568614	4.59534e-05	0.48282	0.350493	0.308111	0.429672	0.331514	0.356432
1201	Melibiitol	1.88	level3.1	325.113	196.2	NEG	C12H24O11	--	Other	4.59639e-05	0.33238	0.239586	0.19067	0.271653	0.268835	0.334735	0.291741
1202	Dihydrofolate	1.88	level3.1	426.15	185.6	POS	C19H21N7O6	4033-27-6	Other	0.393078	0.338908	0.513798	0.415261	0.205961	0.163503	0.250445	0.206636
1203	M182T241_1	1.88	level3.2	182.081	240.9	POS	C9H13NO4	--	Other	0.158551	0.139726	0.111573	0.136617	0.0779604	0.0651734	0.0672926	0.0701422
1204	M541T183	1.87	level3.2	541.133	183	NEG	C20H28N6O11S	--	Other	1.28557	4.59534e-05	1.3042	0.863273	1.21097	4.77779e-05	1.15809	0.7897
1205	M341T105	1.87	level3.2	341.087	104.7	NEG	C15H18O9	--	Other	4.59639e-05	1.41561	1.33841	0.918023	1.04534	1.26275	1.77179	1.35996
1206	2',3'-Cyclic AMP	1.86	level3.1	330.058	223.3	POS	C10H12N5O6P	--	Other	0.477124	0.521797	0.483157	0.494026	0.445832	0.273946	0.26652	0.328766
1207	M657T254	1.86	level3.2	657.125	253.7	NEG	C18H31O20P	--	Other	0.090715	0.0893813	0.0956497	0.0919153	0.0990563	0.106953	4.41583e-05	0.0686846
1208	M401T229	1.86	level3.2	401.176	229.2	POS	C14H25NO11	--	Other	0.342326	0.305935	0.425335	0.357865	0.167945	0.174223	0.190584	0.177584
1209	Lacto-N-tetraose	1.85	level3.1	708.255	208.6	POS	C26H45NO21	14116-68-8	Other	0.000144075	0.00110856	0.0234033	0.00821863	0.019102	0.0240193	0.00788063	0.0170007
1210	M568T179	1.85	level3.2	568.324	179.2	POS	C30H49O11	--	Other	0.0470313	0.0328991	0.0314519	0.0371274	0.047217	0.0545249	0.041108	0.0476166
1211	M546T174	1.85	level3.2	546.202	174.1	POS	C20H35NO16	--	Other	0.000605431	0.000913016	0.0294951	0.0103378	0.0322262	0.0521408	0.0244392	0.0362687
1212	20-Hydroxyleukotriene E4	1.84	level3.1	456.244	132.3	POS	C23H37NO6S	111844-33-8	Other	2.21476e-06	0.0641503	0.0466847	0.0369458	0.00885058	0.00641446	0.00968537	0.0083168
1213	M765T228	1.84	level3.2	765.226	228.4	NEG	C25H43N5O17S2	--	Other	0.831288	0.84633	0.832672	0.836763	0.780836	0.893783	4.41583e-05	0.558221
1214	M522T229	1.83	level3.2	522.202	229	POS	C18H32O16	--	Other	0.0731139	0.0935351	0.0972883	0.0879791	0.0318306	0.0328571	0.033759	0.0328156
1215	6-Hydroxy-3-succinoylpyridine	1.82	level3.1	196.06	203.4	POS	C9H9NO4	15873-27-5	Other	0.02055	0.0215684	0.0191849	0.0204344	0.0118239	0.0112543	0.0118283	0.0116355
1216	Bis(glutathionyl)spermine	1.82	level3.1	817.31	153.1	NEG	C30H56N10O10S2	--	Other	0.694256	0.709092	0.443849	0.615732	0.228549	0.28049	0.256294	0.255111
1217	M360T214_2	1.82	level3.2	360.15	214.4	POS	C12H22O11	--	Other	0.0404181	0.0300582	0.0280408	0.032839	0.0220042	0.0144979	0.0214021	0.0193014
1218	N,N'-Diacetylchitobiose 6'-phosphate	1.81	level3.1	527.12	270.1	POS	C16H29N2O14P	--	Other	0.00990599	0.00910576	0.00951286	0.0095082	0.0132492	0.0135246	0.0121876	0.0129871
1219	N6-(L-1,3-Dicarboxypropyl)-L-lysine	1.8	level3.1	294.166	256.2	POS	C11H20N2O6	997-68-2	Amino acids and Peptides	0.134019	0.130523	0.0917767	0.118773	0.0224757	0.0327202	0.0256313	0.0269424
1220	Riboflavin	1.79	level3.1	397.113	68.3	NEG	C17H20N4O6	83-88-5	Alkaloids	4.59639e-05	3.50795	3.129	2.21233	2.89042	3.16106	2.64933	2.90027
1221	Sedoheptulose 7-phosphate	1.79	level3.1	366.959	208.3	POS	C7H15O10P	2646-35-7	Other	0.272747	0.302899	0.279275	0.284974	0.318053	0.268424	0.294502	0.29366
1222	Aflatoxin B1exo-8,9-epoxide-GSH	1.79	level3.1	651.154	201	NEG	C27H29N3O13S	68385-50-2	Other	0.225187	0.237333	0.142146	0.201555	0.196826	0.17081	0.170026	0.179221
1223	Quercetin 3-(2G-xylosylrutinoside)	1.79	level3.1	801.209	156.7	NEG	C32H38O20	129235-39-8	Other	0.293936	0.253075	0.0997496	0.215587	0.0131872	0.0278903	0.0322243	0.0244339
1224	M527T274_2	1.79	level3.2	527.101	274.1	NEG	C15H22N5O11PS	--	Other	0.0417863	0.0494811	0.0370529	0.0427734	0.134281	0.121575	0.078455	0.111437
1225	M563T268	1.79	level3.2	563.182	268.5	NEG	C18H32O16	--	Other	0.225522	4.59534e-05	0.229667	0.151745	0.449499	0.0828242	0.0742919	0.202205
1226	M521T122	1.79	level3.2	521.269	122.2	POS	C27H42N2O7S	--	Other	0.0842739	0.0949732	0.0610559	0.080101	0.0574967	0.0623379	0.0637154	0.0611833
1227	M308T113	1.79	level3.2	308.085	113.1	NEG	C10H10N7O2S	--	Other	1.19682	1.27934	1.15158	1.20925	1.22136	1.19465	4.41583e-05	0.80535
1228	3-beta-D-Galactosyl-sn-glycerol	1.78	level3.1	277.091	228.9	POS	C9H18O8	16232-91-0	Other	0.0336406	0.0362434	0.0365159	0.0354666	0.0204096	0.0217517	0.0199321	0.0206978
1229	N-Acetylpuromycin	1.78	level3.1	514.238	140.5	POS	C24H31N7O6	22852-13-7	Other	0.0944852	0.0967494	0.0585149	0.0832498	0.00416223	0.00513488	0.00403533	0.00444415
1230	M738T188	1.78	level3.2	738.187	187.8	NEG	C29H33N3O14S	--	Other	1.35692	1.08057	1.00311	1.14687	0.772002	0.785336	1.04894	0.868758
1231	M526T168	1.78	level3.2	526.249	167.9	POS	C26H41NO9S	--	Other	0.0128154	0.0104672	0.00612396	0.00980218	0.0204525	0.0216511	0.0169087	0.0196708
1232	Tetrahydrofolate	1.77	level3.1	428.166	230.9	POS	C19H23N7O6	135-16-0	Other	0.0304618	0.0286721	0.0367542	0.0319627	0.136337	0.0998518	0.121801	0.11933
1233	M182T170	1.77	level3.2	182.081	169.8	POS	C6H12O3S	--	Other	0.130081	0.126572	0.180233	0.145629	0.0669095	0.052622	0.0606614	0.0600643
1234	N-Acetyl-9-O-acetylneuraminate	1.76	level3.1	388.065	221.5	NEG	C13H21NO10	--	Other	0.433185	0.449434	4.42131e-05	0.294221	0.376683	0.341856	0.23803	0.318856
1235	N5-Phenyl-L-glutamine	1.76	level3.1	223.107	193.3	POS	C11H14N2O3	5963-60-0	Other	0.0436921	0.041535	0.0439039	0.0430437	0.0265733	0.0178908	0.0226486	0.0223709
1236	M456T123	1.76	level3.2	456.171	123.4	NEG	C16H23N5O7	--	Other	0.791289	0.933246	0.457877	0.727471	0.166515	0.249628	0.209302	0.208482
1237	M668T111	1.76	level3.2	668.293	111.1	NEG	C32H51N2O12S	--	Other	0.0667208	0.137304	0.326803	0.176942	0.751513	1.0148	0.585041	0.783784
1238	N-Acetylbialaphos	1.75	level3.1	424.145	219.3	NEG	C13H24N3O7P	--	Other	0.433465	0.357216	0.433873	0.408185	0.111645	0.109993	0.0930578	0.104899
1239	O-Demethylpuromycin	1.75	level3.1	480.19	120.7	POS	C21H27N7O5	3598-42-3	Other	0.0706008	0.0725869	0.0426266	0.0619381	0.000322798	0.001482	0.000947267	0.000917354
1240	M234T244_1	1.75	level3.2	234.097	244.1	POS	C9H12O6	--	Other	1.79428	2.08728	1.63321	1.83826	0.71462	0.581525	0.580452	0.625532
1241	M313T232	1.75	level3.2	313.113	231.9	NEG	C11H22O10	--	Other	1.04599	0.98525	0.66029	0.897175	0.533544	0.629499	0.563983	0.575675
1242	M180T229	1.75	level3.2	180.086	229.1	POS	C6H10O5	--	Other	0.23771	0.271587	0.238937	0.249412	0.160504	0.165928	0.145342	0.157258
1243	M386T201	1.75	level3.2	386.117	200.7	NEG	C15H23N3O10	--	Other	0.160475	0.146274	0.101951	0.136233	0.137891	0.117729	0.119439	0.12502
1244	N6-Methyl-L-lysine	1.74	level3.1	161.128	302.5	POS	C7H16N2O2	1188-07-4	Amino acids and Peptides	0.0256702	0.0228583	0.0167256	0.0217514	0.0215676	0.0262789	0.0220743	0.0233069
1245	CMP-N-acetylneuraminate	1.74	level3.1	651.093	205	NEG	C20H31N4O16P	3063-71-6	Carbohydrates	1.27535	1.5694	1.06658	1.30378	1.3883	0.978593	1.20537	1.19075
1246	Pantetheine	1.74	level3.1	279.134	189.7	POS	C11H22N2O4S	496-65-1	Fatty acids	0.0540895	0.0596953	0.0545213	0.056102	0.00516417	0.00494012	0.0111094	0.00707123
1247	N6-(delta2-Isopentenyl)-adenosine 5'-monophosphate	1.74	level3.1	431.14	215.3	NEG	C15H22N5O7P	20268-93-3	Other	0.870197	0.894146	0.651907	0.805417	0.774979	0.914665	0.780046	0.82323
1248	Amygdalin	1.74	level3.1	475.192	174.5	POS	C20H27NO11	29883-15-6	Other	0.0195603	0.014933	0.0120847	0.015526	0.000291882	0.000419497	2.1208e-06	0.000237833
1249	Glycocholate	1.74	level3.1	502.256	40.4	NEG	C26H43NO6	475-31-0	Other	1.35838	1.06142	1.05264	1.15748	0.563519	0.797169	0.565909	0.642199
1250	M557T259	1.74	level3.2	557.113	259.4	NEG	C17H24N3O15P	--	Other	0.065245	0.0603156	0.060839	0.0621332	0.163889	0.146793	0.139621	0.150101
1251	Kyotorphin	1.73	level3.1	338.181	180	POS	C15H23N5O4	70904-56-2	Amino acids and Peptides	0.0252815	0.0214456	0.0194738	0.022067	0.012212	0.0112643	0.0150165	0.0128309
1252	Taurochenodeoxycholate	1.73	level3.1	500.305	138.2	POS	C26H45NO6S	516-35-8	Other	0.0132367	0.0221351	0.00583105	0.0137343	0.0617077	0.0345438	0.0425328	0.0462614
1253	Juvenile hormone III	1.73	level3.1	325.201	40.1	NEG	C16H26O3	--	Other	0.507838	0.471191	0.413098	0.464043	0.69071	1.04031	0.688861	0.806628
1254	M387T207	1.72	level3.2	387.009	207.1	NEG	C10H15N4O8P	--	Other	1.06884	1.20561	0.88357	1.05267	1.29351	1.26739	1.18799	1.24963
1255	Carboxyspermidine	1.71	level3.1	228.111	287.3	POS	C8H19N3O2	--	Other	0.0197329	0.0182375	2.17515e-06	0.0126575	0.0180163	0.0177765	0.0186613	0.0181513
1256	M464T113_1	1.71	level3.2	464.248	112.9	POS	C25H35N3O4	--	Other	0.272803	0.20277	0.164255	0.213276	0.0179439	0.0195498	0.016983	0.0181589
1257	ADP-5-ethyl-4-methylthiazole-2-carboxylate	1.7	level3.1	617.028	206	NEG	C17H22N6O12P2S	--	Other	0.348895	0.448118	0.239233	0.345415	0.562401	0.423744	0.431704	0.472616
1258	S-(Indolylmethylthiohydroximoyl)-L-cysteine	1.7	level3.1	352.103	152.5	NEG	C13H15N3O3S	--	Other	5.29478	4.61689	5.40135	5.10434	4.38992	4.02138	5.3691	4.59347
1259	Glutathione	1.69	level3.1	325.112	277.8	POS	C10H17N3O6S	70-18-8	Amino acids and Peptides	0.0109109	0.0111634	2.17515e-06	0.00735884	0.0131244	0.0113358	0.00936762	0.0112759
1260	M399T133	1.69	level3.2	399.196	133.1	POS	C18H25N2O7	--	Other	0.0309027	0.0181017	0.0143989	0.0211344	0.00175475	0.000423869	0.00269368	0.0016241
1261	sn-Glycero-3-phospho-1-inositol	1.68	level3.1	333.059	270.1	NEG	C9H19O11P	129830-95-1	Other	0.833829	0.906896	0.85158	0.864102	2.3501	1.94478	1.89197	2.06228
1262	1-O-(2-Amino-2-deoxy-alpha-D-glucopyranosyl)-1D-myo-inositol	1.68	level3.1	340.124	243.4	NEG	C12H23NO10	75802-23-2	Other	0.41686	0.431183	0.460967	0.436337	0.36213	0.301157	0.27786	0.313716
1263	Deacetoxycephalosporin C	1.68	level3.1	338.082	199	NEG	C14H19N3O6S	26924-74-3	Other	1.20222	1.15281	0.92084	1.09196	1.30596	4.77779e-05	1.40118	0.902394
1264	Palmitoylglycerone phosphate	1.68	level3.1	447.196	129.7	POS	C19H37O7P	17378-38-0	Other	1.76317	1.34678	0.859904	1.32328	0.00676418	0.0190395	0.0415667	0.0224568
1265	M399T31_3	1.68	level3.2	399.347	31.4	NEG	C27H43O	--	Other	20.795	27.7273	9.30506	19.2758	14.8117	11.4709	7.45745	11.2467
1266	M839T276	1.67	level3.2	839.154	276.3	NEG	C27H36N7O20P2	--	Other	0.222075	0.201103	4.42131e-05	0.141074	0.212116	0.255604	0.189995	0.219238
1267	M330T222	1.67	level3.2	330.139	221.7	POS	C11H20O10	--	Other	0.0562778	0.0509592	2.17515e-06	0.0357464	0.0189111	0.0201842	0.020839	0.0199781
1268	M475T127	1.67	level3.2	475.145	126.9	NEG	C16H21N5O11	--	Other	0.31329	0.308847	0.306761	0.309633	0.417887	4.77779e-05	0.373277	0.263737
1269	L-Arginine phosphate	1.66	level3.1	313.089	245.6	NEG	C6H15N4O5P	1189-11-3	Other	0.273685	0.354336	0.242181	0.290067	0.121314	0.131499	0.0938356	0.11555
1270	M239T207	1.66	level3.2	239.056	207.1	NEG	C11H12O6	--	Other	0.487546	0.337736	0.506642	0.443974	0.512181	0.160294	0.197312	0.289929
1271	CMP-N-glycoloylneuraminate	1.65	level3.1	689.146	283.2	NEG	C20H31N4O17P	98300-80-2	Other	0.00526172	0.00368755	0.00221258	0.00372062	0.00086042	0.00145566	4.41583e-05	0.000786746
1272	1-O-[2-(L-Cysteinamido)-2-deoxy-alpha-D-glucopyranosyl]-1D-myo-inositol	1.65	level3.1	443.14	174	NEG	C15H28N2O11S	--	Other	0.351077	0.409822	0.320629	0.360509	0.257856	0.280253	0.267981	0.268697
1273	M365T250	1.65	level3.2	365.047	250.4	NEG	C10H15N4O9P	--	Other	0.0161517	0.0123505	0.00942689	0.012643	0.0384116	0.0405975	0.0417471	0.0402521
1274	N-Formyl-L-aspartate	1.64	level3.1	160.025	247.9	NEG	C5H7NO5	19427-28-2	Other	0.421574	0.456143	0.188376	0.355364	0.217497	0.296647	0.193827	0.23599
1275	Leukotriene D4	1.64	level3.1	517.228	124.8	NEG	C25H40N2O6S	73836-78-9	Other	0.421653	0.565038	0.294752	0.427148	0.107703	0.204588	0.129624	0.147305
1276	S-(4-Methylthiobutylthiohydroximoyl)-L-cysteine	1.63	level3.1	270.097	203.3	POS	C8H16N2O3S2	--	Other	0.023091	0.0275924	0.0307931	0.0271588	0.0110772	0.00761537	0.0102991	0.00966388
1277	Mycothiol	1.63	level3.1	504.188	186.5	POS	C17H30N2O12S	192126-76-4	Other	0.0111561	0.0168323	0.00493369	0.010974	0.0301415	0.00156512	0.0148566	0.0155211
1278	M362T95	1.63	level3.2	362.155	95.2	POS	C19H23NO6	--	Other	0.102982	0.0792638	0.106535	0.09626	0.00147058	0.000313187	0.00110708	0.000963616
1279	M483T68_2	1.63	level3.2	483.199	67.9	NEG	C24H38O9S	--	Other	20.051	16.4038	17.3596	17.9381	29.7794	33.322	29.1797	30.7604
1280	3-(4-Hydroxyphenyl)pyruvate	1.62	level3.1	239.059	80.9	NEG	C9H8O4	156-39-8	Shikimates and Phenylpropanoids	0.147947	0.147401	0.0794123	0.12492	0.679811	3.37802	1.90916	1.989
1281	CMP-3-deoxy-D-manno-octulosonate	1.62	level3.1	559.129	233.6	NEG	C17H26N3O15P	--	Other	0.114047	0.115845	0.00484103	0.0782446	0.282342	0.230647	0.237165	0.250051
1282	M869T199	1.62	level3.2	869.212	199.1	NEG	C35H39N3O20S	--	Other	0.780876	0.808001	0.668403	0.752426	1.24836	1.09646	0.963099	1.10264
1283	M810T177	1.62	level3.2	810.281	177	NEG	C30H47N6O17P	--	Other	0.624761	0.708859	4.42131e-05	0.444555	0.827536	0.771771	0.826656	0.808654
1284	gamma-Glutamyl-beta-cyanoalanine	1.61	level3.1	242.079	294.3	NEG	C9H13N3O5	16051-95-9	Other	0.441416	0.403505	0.30365	0.382857	0.362953	0.365348	0.36362	0.363974
1285	M401T244	1.61	level3.2	401.14	243.7	POS	C16H22N3O9	--	Other	0.0351279	0.0378907	0.0237877	0.0322688	0.000559629	0.000789846	0.00074584	0.000698438
1286	M229T210	1.61	level3.2	229.011	209.6	NEG	C5H11O8P	--	Other	0.148128	0.0664406	0.145647	0.120072	0.0833662	0.0796416	0.0799093	0.0809724
1287	M512T175	1.6	level3.2	512.269	175.4	POS	C26H43NO8S	--	Other	0.0236487	0.0184026	0.0154431	0.0191648	0.0214055	0.0198322	0.0217527	0.0209968
1288	M495T153	1.6	level3.2	495.134	153	NEG	C17H30O15	--	Other	0.330565	0.260624	0.338029	0.309739	0.719287	0.5456	0.677689	0.647525
1289	L-Methionine	1.59	level3.1	170.029	132.5	NEG	C5H11NO2S	63-68-3	Amino acids and Peptides	1.90554	1.65786	1.57365	1.71235	1.98906	2.18786	1.92896	2.03529
1290	M309T316	1.59	level3.2	309.043	315.7	NEG	C10H14O11	--	Other	0.060646	0.222289	0.17586	0.152932	0.271289	0.19282	0.0521483	0.172086
1291	S-Inosyl-L-homocysteine	1.58	level3.1	366.082	191.8	NEG	C14H19N5O6S	--	Other	0.286852	4.59534e-05	0.214862	0.167253	0.261612	0.260759	0.276381	0.266251
1292	Taurocholate	1.58	level3.1	538.285	159.6	POS	C26H45NO7S	81-24-3	Other	0.528825	0.457481	0.259767	0.415358	0.0714724	0.119319	0.104158	0.0983164
1293	M730T195	1.58	level3.2	730.385	194.8	POS	C36H59O16	--	Other	0.0144933	0.0163655	0.00975214	0.013537	0.00986989	0.0130158	0.0121461	0.0116772
1294	M265T195	1.57	level3.2	265.092	195	NEG	C10H20O9	--	Other	0.170826	0.154201	0.136552	0.15386	0.193936	0.187946	0.158215	0.180032
1295	M356T185	1.57	level3.2	356.094	184.8	NEG	C15H19NO9	--	Other	1.82278	0.671113	1.71482	1.4029	0.690242	1.83094	0.542571	1.02125
1296	N-Acetyl-beta-D-glucosaminylamine	1.56	level3.1	203.102	195.2	POS	C8H16N2O5	18615-50-4	Other	0.0460014	0.0457317	0.0408686	0.0442005	0.0386722	0.0253126	0.0331948	0.0323932
1297	M459T234	1.56	level3.2	459.135	233.8	NEG	C15H26N4O11	--	Other	0.717742	0.807861	0.953817	0.826474	0.275108	0.330852	0.334082	0.313347
1298	M415T161	1.56	level3.2	415.108	160.7	NEG	C12H20O12	--	Other	0.615371	0.545909	0.341554	0.500945	0.371817	0.436762	0.380078	0.396219
1299	M445T75	1.56	level3.2	445.207	75.4	NEG	C22H30N4O6	--	Other	2.07706	2.37361	1.84124	2.09731	4.60926e-05	2.28831	1.77752	1.35529
1300	Coniferyl acetate	1.55	level3.1	205.081	140.1	POS	C12H14O4	94930-81-1	Other	0.0649839	0.0472097	0.0510193	0.0544043	0.032774	0.0357113	0.0355302	0.0346718
1301	M578T219	1.54	level3.2	578.136	219	NEG	C20H29N5O13S	--	Other	0.0637654	0.0659574	0.0423487	0.0573572	0.116972	0.164702	0.143188	0.141621
1302	S-Ribosyl-L-homocysteine	1.53	level3.1	290.063	243.3	POS	C9H17NO6S	--	Other	0.0593768	0.0745362	0.0760436	0.0699855	0.0544095	0.0421762	0.0413194	0.0459684
1303	M535T196	1.53	level3.2	535.187	196.2	NEG	C17H32O15	--	Other	0.162238	0.117692	0.077607	0.119179	0.173528	0.149322	0.184476	0.169108
1304	M430T132_1	1.53	level3.2	430.17	132.1	POS	C19H24O10	--	Other	1.81688	1.83477	0.774004	1.47522	0.0114305	0.0121625	0.0194835	0.0143588
1305	Bis-D-fructose 2',1:2,1'-dianhydride	1.52	level3.1	323.098	114.6	NEG	C12H20O10	--	Other	0.842672	4.59534e-05	0.719391	0.520703	0.729814	4.77779e-05	0.716068	0.481977
1306	M187T218	1.52	level3.2	187.024	217.7	NEG	C7H8O6	--	Other	0.150082	0.164935	0.134134	0.149717	0.0659593	0.0648862	0.070775	0.0672068
1307	M466T187	1.52	level3.2	466.119	187.1	NEG	C17H27NO15	--	Other	0.0141647	0.00690836	0.0122417	0.0111049	0.316784	0.695196	0.193509	0.40183
1308	Homotrypanothione disulfide	1.51	level3.1	751.316	145.4	NEG	C28H49N9O10S2	--	Other	0.389879	0.73025	1.72676	0.948962	3.42118	4.48392	2.77597	3.56036
1309	2-(alpha-Hydroxypropyl)thiamine diphosphate	1.5	level3.1	499.106	228.4	NEG	C15H25N4O8P2S	--	Other	0.933484	0.984875	0.921775	0.946712	0.985143	0.984108	0.928756	0.966002
1310	6-Tuliposide B	1.5	level3.1	353.109	124.9	NEG	C11H18O9	--	Other	2.30271	1.8782	4.42131e-05	1.39365	1.96388	2.07519	1.64932	1.89613
1311	M725T181	1.5	level3.2	725.192	181.2	NEG	C28H43N2O14PS2	--	Other	2.49759	2.70004	2.12857	2.44207	3.44407	3.5742	3.2246	3.41429
1312	M444T154	1.5	level3.2	444.243	154.1	POS	C24H37O6	--	Other	0.0215432	0.019966	0.0159217	0.0191436	0.0510076	0.117198	0.067782	0.0786624
1313	M735T103_2	1.5	level3.2	735.27	103.2	NEG	C33H50N2O13S	--	Other	1.09122	1.02276	0.721199	0.94506	1.48286	4.77779e-05	1.4331	0.972002
1314	Purine deoxyribonucleoside	1.49	level3.1	257.064	77.4	NEG	C10H12N4O3	4546-68-3	Other	25.3102	26.9093	0.925128	17.7149	0.465832	0.977289	1.62261	1.02191
1315	M132T211	1.49	level3.2	132.066	211.2	NEG	C5H11NO3	--	Other	0.300942	0.283013	0.258182	0.280712	0.165568	0.182328	0.140591	0.162829
1316	M247T207	1.49	level3.2	247.022	206.8	NEG	C7H14O7	--	Other	0.146637	0.140997	0.122455	0.136696	0.126364	0.135223	0.12083	0.127472
1317	M696T187	1.49	level3.2	696.213	186.9	NEG	C24H40O22	--	Other	0.517059	0.566841	0.243049	0.442316	0.0260287	0.033775	0.0230392	0.0276143
1318	M539T182	1.49	level3.2	539.116	181.9	NEG	C18H30O17	--	Other	0.24088	0.314608	0.330328	0.295272	4.60926e-05	0.317538	0.261898	0.193161
1319	5-Acetylamino-6-formylamino-3-methyluracil	1.48	level3.1	225.061	139.8	NEG	C8H10N4O4	85438-96-6	Alkaloids	0.301279	0.351984	0.368271	0.340511	0.161248	0.206183	0.166964	0.178132
1320	M431T273	1.48	level3.2	431.103	273	NEG	C12H20O13	--	Other	0.291651	0.318177	0.315447	0.308425	0.247148	0.202544	0.221064	0.223585
1321	M239T215	1.48	level3.2	239.077	214.9	NEG	C6H12O6	--	Other	0.583261	0.564118	0.494742	0.547374	0.549824	0.639596	0.544459	0.57796
1322	M299T212_1	1.48	level3.2	299.077	212.4	NEG	C9H18N4O5	--	Other	0.15047	0.139673	0.100661	0.130268	0.22648	0.20734	0.233213	0.222344
1323	M133T172	1.48	level3.2	133.05	171.7	NEG	C5H10O4	--	Other	0.0685947	0.0661417	0.0600795	0.0649386	0.0448324	0.0530377	0.0484571	0.0487757
1324	M189T154	1.48	level3.2	189.076	153.7	NEG	C6H10O3	--	Other	0.0821618	0.386365	0.042642	0.17039	4.60926e-05	0.156813	0.149925	0.102261
1325	N-Formylmethionine	1.47	level3.1	176.04	145.5	NEG	C6H11NO3S	4289-98-9	Amino acids and Peptides	116.925	111.452	91.6921	106.69	139.233	146.812	155.944	147.329
1326	N3-Fumaroyl-L-2,3-diaminopropanoate	1.47	level3.1	261.072	247.5	NEG	C7H10N2O5	--	Other	0.0993866	0.0912067	4.42131e-05	0.0635458	0.103362	0.0959674	0.103609	0.100979
1327	3-Deoxy-D-manno-octulosonate	1.47	level3.1	237.061	200.3	NEG	C8H14O8	10149-14-1	Other	4.59639e-05	0.09548	0.0855335	0.0603532	0.096316	0.0927898	0.0910013	0.093369
1328	9,10-Epoxy-18-hydroxystearate	1.47	level3.1	313.238	28.9	NEG	C18H34O4	--	Other	0.234831	0.258518	0.18776	0.227036	0.395932	0.918839	0.691119	0.66863
1329	M261T236	1.47	level3.2	261.108	236.4	POS	C10H16N2O6	--	Other	0.136224	0.12836	0.115202	0.126595	0.132435	0.127318	2.1208e-06	0.0865849
1330	M362T186_1	1.47	level3.2	362.144	185.6	POS	C15H23NO9	--	Other	0.0107722	0.0175114	0.010335	0.0128729	0.00242215	0.00127556	0.00218521	0.00196097
1331	N1,N8-Bis(4-coumaroyl)spermidine	1.46	level3.1	455.259	86.3	POS	C25H31N3O4	65715-79-9	Other	0.121555	0.0951994	0.150358	0.122371	0.109054	0.0865025	0.148128	0.114561
1332	(3S,4S)-3-Hydroxytetradecane-1,3,4-tricarboxylate	1.46	level3.1	383.147	66	NEG	C17H30O7	96738-35-1	Fatty acids	0.904186	0.717273	0.430494	0.683985	0.930225	0.704815	0.59326	0.742767
1333	M194T197	1.46	level3.2	194.081	197.1	POS	C10H13NO4	300-48-1	Alkaloids	0.00870078	0.0100364	0.00868242	0.00913986	0.00282841	0.00313913	0.00281702	0.00292819
1334	M401T207	1.46	level3.2	401.096	207	NEG	C9H18N4O8S	--	Other	0.0277086	0.020649	0.016708	0.0216886	0.00723629	0.0200052	0.0121468	0.0131294
1335	5-Carboxy-2-oxohept-3-enedioate	1.45	level3.1	232.046	273.7	NEG	C8H8O7	--	Other	0.147022	0.118111	0.0727514	0.112628	0.0321847	0.0362026	0.0359999	0.0347957
1336	M232T250_2	1.45	level3.2	232.081	249.6	POS	C9H13NO6	--	Other	0.055477	0.0628243	0.0471628	0.0551547	0.0360823	0.0332913	0.0272069	0.0321935
1337	M501T47	1.45	level3.2	501.197	47.4	NEG	C25H36O8	--	Other	1.66161	1.70489	1.54899	1.6385	1.41252	1.77104	1.43964	1.54107
1338	Dopamine	1.44	level3.1	136.076	167.6	POS	C8H11NO2	62-31-7	Alkaloids	0.0101101	0.0206955	0.0168249	0.0158768	0.0048336	0.00366106	0.0045731	0.00435592
1339	Swainsonine	1.44	level3.1	174.112	156.6	POS	C8H15NO3	72741-87-8	Other	0.0156602	0.0121179	0.011458	0.0130787	0.013468	0.0109568	0.0149044	0.0131097
1340	M186T219	1.44	level3.2	186.017	218.9	NEG	C5H11NO4	--	Other	0.0407403	0.0356326	0.0259426	0.0341051	0.0304602	0.0317085	0.0282416	0.0301368
1341	M528T163	1.44	level3.2	528.265	163.4	POS	C26H43NO9S	--	Other	0.00687384	0.0053402	0.00481819	0.00567741	0.0296288	0.0367063	0.0227894	0.0297082
1342	M500T140	1.44	level3.2	500.176	140	NEG	C23H37NO8S2	--	Other	0.294513	0.243255	0.138385	0.225384	4.60926e-05	4.77779e-05	4.41583e-05	4.60096e-05
1343	M471T120_2	1.44	level3.2	471.13	119.6	NEG	C16H20N4O9	--	Other	0.453898	0.406498	0.270933	0.37711	0.0410565	0.0629123	0.034768	0.0462456
1344	M489T111	1.44	level3.2	489.196	110.7	NEG	C21H41O8P	--	Other	1.52309	1.15044	1.10168	1.2584	2.43255	6.11501	4.6609	4.40282
1345	1-O-Feruloyl-beta-D-glucose	1.43	level3.1	372.129	107.5	NEG	C16H20O9	7196-71-6	Shikimates and Phenylpropanoids	0.0751428	0.0762931	4.42131e-05	0.0504934	0.0855856	0.0814145	0.0849184	0.0839728
1346	1-O-Sinapoyl-beta-D-glucose	1.43	level3.1	385.113	123.4	NEG	C17H22O10	78185-48-5	Other	0.267408	0.174331	0.185124	0.208954	0.137136	0.110845	0.200329	0.149437
1347	p-Coumaroyl quinic acid	1.43	level3.1	375.048	107.3	NEG	C16H18O8	5746-55-4	Other	0.053176	0.0571123	0.14404	0.0847761	0.201051	0.17141	0.16995	0.180804
1348	M529T46	1.43	level3.2	529.301	46.4	NEG	C26H43NO7S	--	Other	0.554059	0.574732	0.530099	0.552963	1.28654	2.02458	1.12613	1.47908
1349	4-Imidazolone-5-propanoate	1.42	level3.1	174.087	234.9	POS	C6H8N2O3	17340-16-8	Other	0.0102361	0.00950598	0.00992465	0.00988891	2.24963e-06	0.0082434	0.00894812	0.00573126
1350	2-Isopropylmaleate	1.42	level3.1	174.077	107.5	NEG	C7H10O4	7596-39-6	Other	0.0302621	0.015098	0.0268753	0.0240785	0.0176077	0.0250592	0.0358634	0.0261767
1351	M337T288	1.42	level3.2	337.171	287.8	POS	C12H21N3O7	--	Other	0.0504902	0.0654152	0.0309231	0.0489428	0.224858	0.230039	0.14998	0.201626
1352	S-Adenosyl-L-homocysteine	1.41	level3.1	365.098	191.6	NEG	C14H20N6O5S	979-92-0	Carbohydrates	0.312441	0.291492	0.316465	0.306799	0.391766	0.630464	0.451022	0.491084
1353	Oxaloglutarate	1.41	level3.1	225.001	259.6	NEG	C7H8O7	--	Other	0.00252157	0.00362324	0.00233861	0.00282781	0.0107848	0.00827535	0.00656122	0.00854046
1354	6-Acetyl-D-glucose	1.41	level3.1	298.993	215.6	POS	C8H14O7	118759-70-9	Other	0.00161381	0.00145714	0.000593684	0.00122155	0.000918832	0.000745139	0.00117317	0.000945715
1355	(S)-Lactaldehyde	1.41	level3.1	133.05	159.2	NEG	C3H6O2	598-35-6	Other	0.110476	0.106509	0.0813174	0.099434	0.0759614	0.0550219	0.0665052	0.0658295
1356	Prenylated FMNH2	1.41	level3.1	542.207	126.2	NEG	C22H31N4O9P	--	Other	0.369639	0.31784	0.1847	0.290726	0.33887	0.101035	0.246194	0.2287
1357	5,10-Methenyltetrahydrofolate	1.41	level3.1	455.154	120.3	NEG	C20H22N7O6	--	Other	6.72141	6.5042	3.17062	5.46541	0.485897	0.555702	0.379674	0.473758
1358	(S)-2-Aceto-2-hydroxybutanoate	1.41	level3.1	205.071	80	NEG	C6H10O4	113919-07-6	Other	7.55142	9.46002	4.42131e-05	5.67049	16.3067	22.251	15.2334	17.9304
1359	M296T168	1.41	level3.2	296.197	167.6	POS	C15H22N2O3	3063-05-6	Amino acids and Peptides	0.0171011	0.0164484	0.0116746	0.0150747	0.00565155	0.00484247	0.00543399	0.00530934
1360	M583T206	1.41	level3.2	583.106	205.6	NEG	C15H28N2O14S2	--	Other	0.715721	0.422203	0.335112	0.491012	0.627527	0.656944	0.547241	0.610571
1361	M307T126	1.41	level3.2	307.066	125.8	NEG	C10H14N4O6	--	Other	0.371751	0.323758	0.278814	0.324774	0.0612729	0.0455045	0.0350908	0.0472894
1362	(1R,6R)-6-Hydroxy-2-succinylcyclohexa-2,4-diene-1-carboxylate	1.4	level3.1	239.055	222.7	NEG	C11H12O6	--	Other	0.593241	2.17131	1.06249	1.27568	3.00886	0.946878	0.984834	1.64686
1363	N(6)-[(Indol-3-yl)acetyl]-L-lysine	1.4	level3.1	321.19	181.7	POS	C16H21N3O3	17929-68-9	Other	0.00041395	0.000548808	0.00113433	0.000699031	0.000862162	0.000830425	0.000876713	0.000856433
1364	4-O-Dimethylallyl-L-tyrosine	1.4	level3.1	272.128	140.3	POS	C14H19NO3	--	Other	0.00163194	0.00202977	0.00326037	0.00230736	0.000111604	0.000492863	0.000234215	0.00027956
1365	M372T272	1.4	level3.2	372.113	271.8	POS	C12H18O12	--	Other	0.00343389	0.00465943	0.00480798	0.00430043	0.00870778	0.00626128	0.00734093	0.00743666
1366	M276T272	1.4	level3.2	276.072	271.6	NEG	C10H17NO9	--	Other	0.118545	0.0786383	0.0714751	0.0895527	0.0335369	0.0459831	0.0435175	0.0410125
1367	M589T198	1.4	level3.2	589.223	197.6	POS	C26H42NO9S	--	Other	0.0299815	0.0238302	0.0172808	0.0236975	0.00862612	0.0134317	0.0104613	0.0108397
1368	M491T168	1.4	level3.2	491.223	167.8	POS	C21H41O8P	--	Other	0.0178669	0.0162459	0.0210652	0.0183927	0.00493992	0.00832189	0.00757072	0.00694418
1369	M527T137	1.4	level3.2	527.213	137.2	NEG	C21H29N5O10	--	Other	0.169475	0.101586	0.0798983	0.116987	0.162885	0.213217	0.214392	0.196831
1370	3-Sulfino-L-alanine	1.39	level3.1	175.999	280.7	POS	C3H7NO4S	1115-65-7	Other	0.00013954	1.79949e-05	0.000135325	9.76201e-05	0.00021493	0.000277163	0.000322493	0.000271529
1371	Methyloxaloacetate	1.39	level3.1	145.014	249.2	NEG	C5H6O5	--	Other	0.00352248	0.0125969	0.00207897	0.00606612	0.0103924	0.0086851	0.00485757	0.00797836
1372	L-Homocystine	1.39	level3.1	286.092	246.4	POS	C8H16N2O4S2	626-72-2	Other	2.86834	2.49014	2.16428	2.50759	1.52092	1.74144	1.6451	1.63582
1373	6-Hydroxypseudooxynicotine	1.39	level3.1	195.113	167.4	POS	C10H14N2O2	7424-35-3	Other	0.0322004	0.0356285	0.030088	0.032639	0.0170251	0.0116167	0.0117028	0.0134482
1374	2-Hydroxy-2,4-pentadienoate	1.39	level3.1	95.0136	103.5	NEG	C5H6O3	--	Other	0.283696	0.306251	0.311827	0.300591	0.286128	0.217446	0.197538	0.233704
1375	M379T276	1.39	level3.2	379.085	276.1	POS	C12H20O12	--	Other	0.0001935	0.0002404	0.000296174	0.000243358	0.000207302	0.000255941	0.000224181	0.000229142
1376	M307T200	1.39	level3.2	307.067	200.1	NEG	C11H18O11	--	Other	4.59639e-05	0.0523584	0.0513719	0.0345921	0.0551467	0.0553405	0.0483484	0.0529452
1377	M469T75	1.39	level3.2	469.228	75.5	NEG	C24H40O8S	--	Other	3.17435	3.27428	2.54099	2.99654	4.41177	4.68844	4.485	4.5284
1378	S-(Hydroxymethyl)mycothiol	1.38	level3.1	534.202	269.2	POS	C18H32N2O13S	--	Other	0.0166738	0.0169217	0.0175971	0.0170642	0.00837235	0.0049002	0.00625928	0.00651061
1379	3-Methyldioxyindole	1.38	level3.1	186.055	161.4	POS	C9H9NO2	3040-34-4	Other	0.0534933	0.0676206	0.0480894	0.0564011	0.102621	0.107528	0.081673	0.0972743
1380	M436T253	1.38	level3.2	436.168	253.2	POS	C15H24N5O7S	--	Other	0.0192179	0.0158407	0.0159178	0.0169921	0.0138443	0.0137524	0.0121094	0.0132354
1381	M294T151	1.38	level3.2	294.133	151.2	POS	C15H16O5	--	Other	0.00331107	0.00946305	0.0100483	0.00760746	0.00591881	0.00739039	0.00724278	0.00685066
1382	5'-O-beta-D-Glucosylpyridoxine	1.37	level3.1	330.119	123.1	NEG	C14H21NO8	--	Other	0.0284681	0.0493722	0.00446446	0.0274349	0.00516674	0.00651574	0.00202515	0.00456921
1383	M178T163_1	1.37	level3.2	178.086	162.5	POS	C10H11NO2	154-02-9	Alkaloids	0.00553156	0.00621692	2.17515e-06	0.00391689	0.00710085	0.00640243	0.00580512	0.00643613
1384	M408T220	1.37	level3.2	408.15	219.6	POS	C15H26N3O8P	--	Other	0.0313061	0.0381965	0.0319362	0.033813	0.00972762	0.00869699	0.00765996	0.00869486
1385	M585T154_2	1.37	level3.2	585.349	154.4	POS	C30H47O10	--	Other	0.00149954	0.00165238	0.00308806	0.00207999	0.0042729	0.00534858	0.00459208	0.00473785
1386	M670T153	1.37	level3.2	670.169	152.8	NEG	C26H31N7O13	--	Other	0.371062	0.31497	0.329641	0.338557	1.36076	1.05189	1.17852	1.19706
1387	M251T122	1.37	level3.2	251.077	122	NEG	C10H14N4O5	--	Other	1.10418	1.23106	0.798217	1.04449	0.13253	0.148367	0.144614	0.141837
1388	M665T31	1.37	level3.2	665.427	30.5	NEG	C35H58O8	--	Other	0.042106	0.0374114	0.0316892	0.0370689	0.313968	0.416268	0.307766	0.346
1389	L-Homocysteine	1.36	level3.1	153.071	247.7	POS	C4H9NO2S	454-29-5	Amino acids and Peptides	0.00547626	0.00518441	0.00483945	0.0051667	0.00510561	0.00534419	0.00527539	0.00524173
1390	2-Amino-3,7-dideoxy-D-threo-hept-6-ulosonic acid	1.36	level3.1	172.061	243.2	NEG	C7H13NO5	--	Other	0.0916696	0.0864345	0.0740384	0.0840475	0.0374624	0.0360609	0.0291938	0.034239
1391	Pentane-2,4-dione	1.36	level3.1	83.0479	145.5	POS	C5H8O2	123-54-6	Other	0.00916029	0.0118853	0.00966942	0.0102383	0.0107719	0.0102146	0.0116334	0.0108733
1392	M483T228	1.36	level3.2	483.132	228.2	NEG	C18H30O16	--	Other	0.618176	0.61747	0.607361	0.614336	0.657945	4.77779e-05	4.41583e-05	0.219346
1393	M381T216	1.36	level3.2	381.058	216.5	POS	C15H18O9	--	Other	0.00567453	0.0058303	2.17515e-06	0.00383567	0.00563317	0.00513326	0.00508928	0.00528524
1394	M567T125	1.36	level3.2	567.312	124.9	POS	C30H48O11	--	Other	0.129818	0.127695	0.104106	0.120539	0.0376919	0.0419556	0.0380657	0.0392377
1395	N-Succinyl-L-glutamate 5-semialdehyde	1.35	level3.1	290.088	222.9	NEG	C9H13NO6	--	Other	45.4985	45.4519	50.6621	47.2042	40.1348	30.8205	25.5751	32.1768
1396	M365T206	1.35	level3.2	365.048	205.6	NEG	C14H16O10	--	Other	0.162117	0.159234	0.0815262	0.134293	0.10361	0.135507	0.114485	0.117867
1397	M264T200	1.35	level3.2	264.072	200.3	NEG	C9H15NO8	--	Other	0.0194316	0.022309	0.0194518	0.0203974	0.00513143	0.00438604	0.00321754	0.004245
1398	M548T194	1.35	level3.2	548.169	193.7	NEG	C20H23N7O8	--	Other	0.28354	0.263557	0.201705	0.249601	0.379968	0.405766	0.400791	0.395509
1399	M222T193	1.35	level3.2	222.076	192.9	POS	C9H13NO4	--	Other	0.00184037	0.00156147	2.17515e-06	0.00113467	0.00167114	0.00136962	0.00148376	0.00150817
1400	M503T67	1.35	level3.2	503.176	66.6	NEG	C24H34O8S	--	Other	0.380854	0.522998	0.756866	0.553572	0.23438	0.23305	0.272684	0.246705
1401	4-Methylene-L-glutamine	1.34	level3.1	174.088	248	NEG	C6H10N2O3	31138-12-2	Other	0.00449981	0.00318301	0.00231388	0.00333223	0.0060228	0.00716478	4.41583e-05	0.00441058
1402	M451T269	1.34	level3.2	451.054	268.9	NEG	C14H22O14	--	Other	0.31841	0.306571	0.279705	0.301562	0.50641	0.680441	0.463605	0.550152
1403	M171T204	1.34	level3.2	171.03	204.4	NEG	C7H8O5	--	Other	0.0478068	0.0553756	0.0507408	0.0513077	0.0411431	0.0474515	0.0496701	0.0460882
1404	M390T204	1.34	level3.2	390.108	203.8	NEG	C13H19N2O6S	--	Other	0.0507387	0.0433417	4.42131e-05	0.0313749	0.0269896	0.0211892	0.0415425	0.0299071
1405	M410T110	1.34	level3.2	410.166	110.5	NEG	C15H21N5O5	--	Other	2.10259	1.64695	1.1246	1.62471	0.120232	0.261899	0.191931	0.191354
1406	M237T109	1.34	level3.2	237.159	108.9	POS	C13H20N2O2	--	Other	0.00325446	0.00435704	0.000911148	0.00284088	0.000759188	0.00136167	0.00139421	0.00117169
1407	M547T75	1.34	level3.2	547.258	74.5	NEG	C24H40O8S	--	Other	0.0181883	0.0128381	0.0029561	0.0113275	0.00185712	0.00341792	0.0039461	0.00307371
1408	N-(L-Arginino)succinate	1.33	level3.1	327.075	237.6	NEG	C10H18N4O6	2387-71-5	Amino acids and Peptides	0.032749	0.0323416	0.0170325	0.0273744	0.0267984	0.0425809	0.0377429	0.0357074
1409	L-Citrulline	1.33	level3.1	158.092	202.4	POS	C6H13N3O3	372-75-8	Amino acids and Peptides	0.00154688	0.00166222	0.00102285	0.00141065	0.00264501	0.00264244	0.00272394	0.00267046
1410	Hippurate	1.33	level3.1	197.092	138.8	POS	C9H9NO3	495-69-2	Amino acids and Peptides	0.00723437	0.0110825	0.0111616	0.00982614	0.0044401	0.00171982	0.00193078	0.0026969
1411	(S)-1-Pyrroline-5-carboxylate	1.33	level3.1	131.085	190.3	POS	C5H7NO2	64199-88-8	Other	0.000563265	0.000708045	0.000413027	0.000561446	0.00130955	0.00116333	0.00082007	0.00109765
1412	2-Sulfotrehalose	1.33	level3.1	438.096	187.3	NEG	C12H22O14S	141923-45-7	Other	0.46452	0.495912	0.293562	0.417998	0.00591877	0.00762197	0.00764689	0.00706254
1413	10-Formyltetrahydrofolate	1.33	level3.1	489.18	126.6	NEG	C20H23N7O7	2800-34-2	Other	2.83704	2.69126	1.7525	2.42693	0.0387133	0.076606	0.131077	0.0821321
1414	M157T276	1.33	level3.2	157.014	275.6	NEG	C6H8O6	--	Other	0.0535398	0.0590214	0.0330479	0.0485363	0.0294786	0.0304175	0.0337613	0.0312191
1415	M474T201	1.33	level3.2	474.146	200.7	NEG	C18H29N4O10S	--	Other	0.216665	0.200581	0.159419	0.192222	0.00369009	0.00234623	0.00333186	0.00312273
1416	M291T189	1.33	level3.2	291.072	189.3	NEG	C11H16O9	--	Other	0.061913	0.103337	0.055712	0.073654	0.0169393	0.00979151	0.0157432	0.014158
1417	M560T166_5	1.33	level3.2	560.133	166.1	NEG	C20H27N5O12S	--	Other	0.836346	1.36558	0.994772	1.06557	0.684831	0.6615	0.654559	0.666964
1418	(5-L-Glutamyl)-L-glutamate	1.32	level3.1	297.065	238.2	NEG	C10H16N2O7	1116-22-9	Amino acids and Peptides	0.0694151	0.0615732	4.42131e-05	0.0436775	0.0566537	4.77779e-05	0.0537805	0.0368273
1419	6-Phospho-D-gluconate	1.32	level3.1	275.021	269.4	NEG	C6H13O10P	921-62-0	Other	0.109008	0.171755	0.209871	0.163545	0.227966	0.166138	0.202723	0.198942
1420	M857T229	1.32	level3.2	857.233	229.1	NEG	C31H47N2O16PS2	--	Other	0.181896	0.17559	0.150021	0.169169	0.170017	0.182282	0.147343	0.166547
1421	M247T187_1	1.32	level3.2	247.045	186.6	NEG	C9H14O9	--	Other	0.163058	0.154641	0.192082	0.169927	0.17711	0.197236	0.143599	0.172648
1422	M577T168	1.32	level3.2	577.155	167.6	NEG	C20H27N5O12S	--	Other	0.0191396	0.0471909	0.0075138	0.0246148	4.60926e-05	0.0367803	0.00596711	0.0142645
1423	Isonocardicin C	1.31	level3.1	485.163	236.8	NEG	C23H26N4O8	--	Other	0.0299845	0.00896386	0.00637877	0.015109	4.60926e-05	4.77779e-05	4.41583e-05	4.60096e-05
1424	N-Succinyl-L-glutamate	1.31	level3.1	246.061	185.4	NEG	C9H13NO7	33981-72-5	Other	0.0747573	0.109481	0.142328	0.108856	0.0256058	0.0185877	0.0288648	0.0243528
1425	M517T24	1.31	level3.2	517.401	24.3	NEG	C34H56O2	--	Other	0.0197801	0.032526	0.0100247	0.0207769	0.00945693	0.00332073	0.00360306	0.00546024
1426	Urocanate	1.3	level3.1	139.05	228	POS	C6H6N2O2	104-98-3	Alkaloids	0.002179	0.0010525	0.00308769	0.0021064	0.00330987	0.0026605	0.00208138	0.00268391
1427	L-Carnitinamide	1.3	level3.1	200.092	222	POS	C7H17N2O2	64532-04-3	Other	0.0116264	0.00690023	0.00706624	0.00853097	0.00387822	0.00320195	0.0166785	0.00791955
1428	N-Caffeoylputrescine	1.3	level3.1	251.139	153.9	POS	C13H18N2O3	26148-06-1;	Other	0.0162781	0.0160348	0.0127481	0.0150203	0.00482992	0.00496296	0.00458524	0.00479271
1429	7-Mercaptoheptanoylthreonine	1.3	level3.1	281.159	152.1	POS	C11H21NO4S	--	Other	0.0238111	0.0208345	0.0199812	0.0215422	0.0164466	0.0219439	0.0169197	0.0184367
1430	L-Norvaline	1.3	level3.1	135.117	142.5	POS	C5H11NO2	6600-40-4	Other	0.29698	0.250085	0.129579	0.225548	0.0199041	0.0251816	0.0236447	0.0229101
1431	M384T243	1.3	level3.2	384.093	243.2	NEG	C14H21N5O7S	--	Other	0.42481	0.382053	0.332796	0.379886	0.402497	0.424106	0.412927	0.413177
1432	M184T133	1.3	level3.2	184.061	133.1	NEG	C8H8O4	--	Other	1.05952	0.716417	0.74568	0.840538	0.26979	0.450545	0.557463	0.425933
1433	Cysteinyldopa	1.29	level3.1	297.06	243.2	NEG	C12H16N2O6S	19641-92-0	Other	0.00854503	0.0206397	0.0108805	0.0133551	0.0213043	0.014217	0.0191853	0.0182355
1434	D-Arabitol	1.29	level3.1	211.08	99.6	NEG	C5H12O5	488-82-4	Carbohydrates	0.0376349	0.0238117	0.0203052	0.0272506	0.0391493	0.0311507	0.0483094	0.0395365
1435	M527T140	1.29	level3.2	527.233	140.5	POS	C24H40O9S	--	Other	0.0315835	0.0263008	0.0133462	0.0237435	2.24963e-06	2.14716e-06	2.1208e-06	2.17253e-06
1436	M520T139	1.29	level3.2	520.272	138.8	POS	C26H43NO6S	--	Other	0.000503715	0.0384288	0.00979538	0.0162426	0.0266321	0.00379895	0.00369348	0.0113748
1437	M127T113	1.29	level3.2	127.04	113.1	NEG	C6H10O4	--	Other	0.284238	0.326738	0.978689	0.529888	0.81025	0.562777	0.349399	0.574142
1438	M328T61	1.29	level3.2	328.104	61.3	NEG	C14H16O8	--	Other	0.233722	0.207329	0.118964	0.186671	0.0175749	0.0104653	0.0157593	0.0145998
1439	N-Formimino-L-glutamate	1.28	level3.1	175.071	198.2	POS	C6H10N2O4	816-90-0	Amino acids and Peptides	0.00796227	0.00676761	0.00585599	0.00686195	0.00417008	0.00350644	0.00390469	0.00386041
1440	N-Formylmaleamic acid	1.28	level3.1	202.035	187.3	NEG	C5H5NO4	--	Other	0.838342	0.668406	0.612849	0.706532	0.411822	0.396965	0.382974	0.397254
1441	5-Hydroxykynurenine	1.28	level3.1	223.072	137.7	NEG	C10H12N2O4	720-00-3	Other	0.568702	0.561826	0.508159	0.546229	0.098438	0.0767582	0.0690481	0.0814148
1442	p-Hydroxyphenylacetothiohydroximate	1.28	level3.1	242.051	103.5	NEG	C8H9NO2S	--	Other	1.59787	1.82693	1.7008	1.70853	1.12022	1.09475	1.3268	1.18059
1443	M507T122	1.28	level3.2	507.254	122.3	POS	C27H38O9	--	Other	0.00591225	0.00569645	0.103159	0.0382558	0.0130902	0.134474	0.116247	0.087937
1444	M125T103	1.28	level3.2	125.024	103.1	NEG	C6H8O4	--	Other	0.349988	0.220736	0.340637	0.303787	0.205153	0.191931	0.164256	0.187113
1445	M410T71	1.28	level3.2	410.11	71.1	NEG	C18H18O10	--	Other	0.518016	0.481628	0.348403	0.449349	0.374601	0.436006	0.421647	0.410752
1446	3-Hydroxy-N6,N6,N6-trimethyl-L-lysine	1.27	level3.1	188.151	204.1	POS	C9H21N2O3	--	Other	0.000592777	0.000780984	2.17515e-06	0.000458645	0.00071422	0.000761327	2.1208e-06	0.000492556
1447	M582T177	1.27	level3.2	582.297	176.9	POS	C30H45O11	--	Other	0.000433768	0.000930079	0.00037797	0.000580606	0.0018758	0.00137263	0.00173388	0.00166077
1448	1-Aminocyclopropane-1-carboxylate	1.26	level3.1	122.024	246.1	NEG	C4H7NO2	22059-21-8	Amino acids and Peptides	0.152039	0.137797	0.0898709	0.126569	0.0735743	0.0970332	0.0810246	0.0838774
1449	4-Hydroxycinnamyl alcohol 4-D-glucoside	1.26	level3.1	311.113	63.2	NEG	C15H20O7	120442-73-1	Shikimates and Phenylpropanoids	0.0475153	0.0567127	0.0711692	0.0584657	0.082593	0.107719	0.0770658	0.0891259
1450	4-Hydroxy-2-oxo-heptanedioate	1.26	level3.1	211.024	273.1	NEG	C7H10O6	--	Other	0.0133387	0.0110021	0.0100726	0.0114711	0.0170943	0.0147138	0.0116574	0.0144885
1451	Isoniazid alpha-ketoglutaric acid	1.26	level3.1	324.084	239.2	NEG	C11H11N3O5	1152-31-4	Other	0.0126407	0.0204753	0.00940062	0.0141722	0.0139041	0.0123475	0.015899	0.0140502
1452	3-Sulfinylpyruvate	1.25	level3.1	172.958	311.2	NEG	C3H4O5S	88947-38-0	Other	0.288329	0.306647	0.29865	0.297875	0.295212	0.316304	4.41583e-05	0.203853
1453	L-threo-3-Phenylserine	1.25	level3.1	199.107	241.2	POS	C9H11NO3	6254-48-4	Other	0.0220438	0.02227	0.0181232	0.0208123	0.599005	0.489714	0.680893	0.589871
1454	2-Deoxy-scyllo-inosamine	1.25	level3.1	181.117	228	POS	C6H13NO4	75419-36-2	Other	0.0162929	0.0178034	0.0154341	0.0165101	0.00260086	0.000945754	0.00278701	0.00211121
1455	Vomilenine	1.25	level3.1	349.15	77.8	NEG	C21H22N2O3	6880-50-8	Other	0.194395	0.199732	0.170211	0.188113	0.14116	0.160345	0.148877	0.150127
1456	M317T196_2	1.25	level3.2	317.171	196	POS	C6H13NO3	6033-32-5	Amino acids and Peptides	0.00651812	0.00777446	0.006581	0.00695786	0.00177582	0.00135918	0.00161353	0.00158285
1457	M775T285	1.25	level3.2	775.147	285.4	NEG	C21H36N2O21S2	--	Other	4.59639e-05	0.10281	0.115653	0.0728362	0.0498304	0.0623651	0.098824	0.0703398
1458	M346T242_1	1.25	level3.2	346.112	242.5	POS	C14H19NO9	--	Other	0.000980034	0.00114103	0.000965564	0.00102888	0.00645624	0.00534649	0.00542987	0.0057442
1459	M387T194	1.25	level3.2	387.15	194.1	NEG	C7H14O6	--	Other	0.0250025	0.0160846	0.00842413	0.0165037	0.0283962	0.0218364	0.0241268	0.0247865
1460	M269T64	1.25	level3.2	269.112	63.7	NEG	C12H15NO5	--	Other	0.137696	0.145177	4.42131e-05	0.0943057	0.0163349	0.0602934	0.0205559	0.0323947
1461	gamma-Glutamyltyramine	1.24	level3.1	284.16	248.7	POS	C13H18N2O4	--	Other	2.21476e-06	0.01748	0.015555	0.0110124	0.0113604	0.0117407	0.0140698	0.0123903
1462	2-Hydroxy-3-methylbenzalpyruvate	1.24	level3.1	205.05	48	NEG	C11H10O4	--	Other	0.319568	0.266375	0.186805	0.257583	0.106286	0.158171	0.114875	0.126444
1463	M171T242	1.24	level3.2	171.029	242.1	NEG	C7H8O5	--	Other	0.0894803	0.041476	0.0977653	0.0762405	0.146183	0.152425	0.0291461	0.109251
1464	M199T223	1.24	level3.2	199.063	223.5	POS	C9H12O6	--	Other	0.000401295	0.00518988	0.00353269	0.00304129	0.000756499	0.0011861	0.000914441	0.000952347
1465	M179T158	1.24	level3.2	179.07	157.5	POS	C10H10O3	--	Other	0.00205199	0.00265618	0.00140136	0.00203651	0.00136983	0.00222105	2.1208e-06	0.00119767
1466	Salicin	1.23	level3.1	304.139	220.8	POS	C13H18O7	138-52-3	Shikimates and Phenylpropanoids	0.00763479	0.00719735	0.0048691	0.00656708	0.0024201	0.00160224	0.00180384	0.00194206
1467	Phenyllactate	1.23	level3.1	225.076	39.7	NEG	C9H10O3	20312-36-1	Shikimates and Phenylpropanoids	0.0604439	0.0519486	0.0479312	0.0534412	0.036017	4.77779e-05	0.0314491	0.0225046
1468	2-Formylglutarate	1.23	level3.1	159.029	244	NEG	C6H8O5	--	Other	0.215428	0.20465	0.123914	0.181331	0.160964	0.17186	0.199575	0.177467
1469	5-Oxopentanoate	1.23	level3.1	137.024	138.6	NEG	C5H8O3	--	Other	0.559613	0.5947	0.63488	0.596398	4.60926e-05	0.647126	0.634298	0.427157
1470	M327T203	1.23	level3.2	327.093	202.8	NEG	C14H20NO9	--	Other	0.393933	0.395785	0.301292	0.36367	0.245955	0.251765	0.270101	0.25594
1471	M509T23	1.23	level3.2	509.31	22.7	NEG	C30H48O4	--	Other	0.0229524	0.0335105	0.0130669	0.0231766	0.430881	0.407115	0.525391	0.454462
1472	M483T84	1.22	level3.2	483.209	84.3	NEG	C24H36O8S	--	Other	0.0126178	0.0165627	0.0863857	0.0385221	0.162719	0.143311	0.139301	0.148444
1473	gamma-L-Glutamyl-S-(hercyn-2-yl)-L-cysteine S-oxide	1.21	level3.1	499.108	239.7	NEG	C17H28N5O8S	--	Other	0.114787	0.122989	0.164993	0.134256	0.298366	0.233774	0.217721	0.249954
1474	Oleamide	1.2	level3.1	563.549	17.1	POS	C18H35NO	301-02-0	Fatty acids	0.0582828	0.0520042	0.0371643	0.0491505	0.059442	0.0267632	0.0398876	0.0420309
1475	N-Carbamyl-L-glutamate	1.2	level3.1	206.081	205.2	NEG	C6H10N2O5	1188-38-1	Other	0.0313256	0.0199326	4.42131e-05	0.0171008	0.0246332	0.0289977	0.0232072	0.0256127
1476	Deoxyribose triphosphate	1.19	level3.1	354.942	209.2	NEG	C5H13O13P3	--	Other	1.22605	1.12426	0.944222	1.09818	1.25599	1.18467	1.22159	1.22075
1477	M317T245	1.19	level3.2	317.12	244.9	NEG	C10H15N5O6	--	Other	0.270771	0.200248	0.184088	0.218369	0.234616	0.246323	0.237258	0.239399
1478	N-Acetyl-L-citrulline	1.17	level3.1	235.144	180	POS	C8H15N3O4	33965-42-3	Amino acids and Peptides	0.013761	0.0138976	0.0152928	0.0143171	0.00619876	0.00897649	0.00588565	0.0070203
1479	M239T247	1.17	level3.2	239.023	247.3	NEG	C8H10O7	--	Other	0.0321156	0.0296336	0.0228135	0.0281876	0.0272593	0.0330517	0.029433	0.0299147
1480	M481T69_1	1.17	level3.2	481.184	68.6	NEG	C24H36O9S	--	Other	0.64219	0.422975	0.52583	0.530332	0.990337	0.947906	0.736884	0.891709
1481	alpha-[3-[(Hydroxymethyl)nitrosoamino]propyl]-3-pyridinemethanol	1.15	level3.1	489.192	238.5	POS	C10H15N3O3	136004-02-9	Other	0.331753	0.276114	0.211531	0.273132	0.00617785	0.00347297	0.00543777	0.00502953
1482	Homotrypanothione	1.15	level3.1	718.298	134.7	NEG	C28H51N9O10S2	--	Other	0.0599932	0.0481825	0.0355031	0.0478929	0.0231497	0.0259819	0.0219473	0.023693
1483	Linatine	1.14	level3.1	296.071	155.2	NEG	C10H17N3O5	10139-06-7	Other	3.28507	2.87564	1.70864	2.62312	0.685313	0.876477	0.956919	0.83957
1484	M503T195	1.13	level3.2	503.209	194.8	POS	C21H37O10P	--	Other	0.000948825	0.000477258	0.000407037	0.00061104	0.000494377	0.000697533	0.000570559	0.00058749
1485	5-Amino-6-(1-D-ribitylamino)uracil	1.12	level3.1	275.103	200	NEG	C9H16N4O6	17014-74-3	Alkaloids	0.0319518	0.0332212	0.0243375	0.0298368	0.010481	0.0072678	0.00677718	0.00817532
1486	4-Carboxy-4-hydroxy-2-oxoadipate	1.11	level3.1	256.965	209.2	NEG	C7H8O8	--	Other	0.268838	0.248099	0.209072	0.242003	0.271449	0.251017	0.268722	0.263729
1487	Coumaryl acetate	1.1	level3.1	229.033	59.3	NEG	C11H12O3	619334-27-9	Other	0.00884318	0.0221405	0.0455758	0.0255198	0.0522672	0.0533591	0.0358055	0.0471439
1488	M262T247	1.1	level3.2	262.093	246.8	NEG	C8H14N4O3S	--	Other	0.137074	0.12396	0.108279	0.123104	0.139934	0.130199	0.141399	0.137177
1489	M290T268	1.09	level3.2	290.087	267.8	NEG	C9H14N4O4S	--	Other	0.119291	0.111088	0.10159	0.110656	0.105145	0.0776475	0.0756032	0.0861319
1490	M582T102	1.09	level3.2	582.212	102.1	NEG	C24H38O11S2	--	Other	0.0894574	0.0808041	0.0619972	0.0774196	0.0651049	0.0509176	0.0601624	0.0587283
1491	M542T125_1	1.08	level3.2	542.15	124.8	NEG	C25H27N3O12	--	Other	0.185552	0.2371	0.294488	0.239047	1.0684	0.831724	0.891791	0.930638
1492	gamma-L-Glutamyl-L-cysteine	1.05	level3.1	249.061	274.9	NEG	C8H14N2O5S	636-58-8	Amino acids and Peptides	0.0255354	0.026238	0.0179722	0.0232486	0.0131195	0.0148848	0.0117815	0.0132619
