# Supplementary material for: GC-MS, LC-MS, and network pharmacology analysis to investigate the chemical profiles and potential pharmacological activities in flower buds and flowers of Lonicera japonica Thunb
Source: PLoS One. 2025 Apr 23;20(4):e0320293. doi: 10.1371/journal.pone.0320293 (PMC12017498; doi:10.1371/journal.pone.0320293)
Supplement: S3 Table — (XLSX) [file pone.0320293.s003.xlsx]

## Sheet: S3 Table
S3 Table The active compounds in flower buds and flowers of L. japonica.
compunds	Group	Number
Allocryptopine	Flower	F46
Cubebinone	Flower	F64
Damascenine	Flower	F67
Desmethylcolchicine	Flower	F72
Dihydromethysticin	Flower	F73
Erianin	Flower	F76
Funebrine	Flower	F80
Phyllanthin	Flower	F118
Practolol	Flower	F123
Salvinorin A	Flower	F134
(5R)-trans-1,7-diphenyl-5-hydroxy-6-hepten-3-one	Flower	F1
(S)-(-)-Perillyl_alcohol	Flower	F2
1-(4-hydroxy-3,5-dimethoxy-phenyl)propan-1-one	Flower	F3
1,3,6-trihydroxy-4,5-dimethoxy-10-methylacridin-9-one	Flower	F4
1,6-ANHYDRO-B-GLUCOSE	Flower	F5
19-Nortestosterone	Flower	F6
1-isothiocyanato-8-methanesulfinyloctane	Flower	F7
1-Methoxy-3-carbaldehyde	Flower	F8
1-Methyl-6-oxo-1,6-dihydropyridine-3-carboxylic acid	Flower	F9
2-[(1R,2R)-3-oxo-2-[(Z)-5-sulfooxypent-2-enyl]cyclopentyl]acetic acid	Flower	F11
25S-Inokosterone	Flower	F12
2-Amino-3,7-dideoxy-D-threo-hept-6-ulosonic acid	Flower	F13
2-Aminoadipic acid	Flower	F14
2-Deoxy-scyllo-inosamine	Flower	F15
2'-Hydroxy-4',6'-dimethoxy-3'-methylacetophenone	Flower	F16
2-Hydroxyglutaric acid	Flower	F17
2-methyl-3-[(2S,3R,4S,5S,6R)-3,4,5-trihydroxy-6-(hydroxymethyl)oxan-2-yl]oxypyran-4-one	Flower	F19
2-O-alpha-D-Galactopyranosyl-1-deoxynojirimycin	Flower	F20
3-(2,5-Dimethoxyphenyl)propionic acid	Flower	F22
3-(5-phenylthiophen-2-yl)prop-2-ynyl Acetate	Flower	F23
3,4,5-trimethoxycinnamic acid	Flower	F24
3,6-Anhydro-D-galactose	Flower	F160
3,6-Ditigloyloxytropan-7-ol	Flower	F25
3-beta-D-Galactosyl-sn-glycerol	Flower	F26
3-hydroxybenzaldehyde	Flower	F27
3-Pyridol	Flower	F29
4-(3,4-dihydroxyphenyl)-7-methoxy-5-[(2S,3R,4S,5S,6R)-3,4,5-trihydroxy-6-(hydroxymethyl)tetrahydropyran-2-yl]oxy-chromen-2-one	Flower	F30
4-(3-hydroxyprop-1-enyl)-2,6-dimethoxy-phenol	Flower	F31
4,6-dinitro-o-cresol	Flower	F32
4-Aminophenol	Flower	F33
4-Hydroxybenzaldehyde	Flower	F34
4-methoxy-6-prop-2-enyl-1,3-benzodioxole	Flower	F35
4-Methylcoumarin	Flower	F36
5-Amino-6-(1-D-ribitylamino)uracil	Flower	F38
5-Hydroxykynurenine	Flower	F39
5-Megastigmen-7-yne-3,9-diol_9-glucoside	Flower	F40
5Z,8Z,11Z-Eicosatrienoic acid	Flower	F41
6-Hydroxy-3-succinoylpyridine	Flower	F42
6-Hydroxypseudooxynicotine	Flower	F43
Acanthoside B	Flower	F45
alpha-Linolenic acid	Flower	F47
alpha-santonin	Flower	F48
AMBELLINE	Flower	F49
Apigenin-7-O-glucoside	Flower	F50
Artemetin	Flower	F51
avenanthramide D	Flower	F52
Benzoic acid	Flower	F53
bergenin	Flower	F54
Betaine	Flower	F55
Biflorin	Flower	F56
Blepharin	Flower	F57
Caffeic acid hexoside	Flower	F58
Carnosic acid diacetate methyl ester	Flower	F59
Cichoriin	Flower	F60
cis-11.14-Eicosadienoic acid	Flower	F61
cis-8,11,14-Eicosatrienoic acid	Flower	F62
Citramalic acid	Flower	F63
conduritol b epoxide	Flower	F153
D-(+)-Melezitose	Flower	F66
D-(+)-Talose	Flower	F158
Daphnin	Flower	F68
Deferiprone	Flower	F69
Dehydrodiisoeugenol	Flower	F70
Deidaclin	Flower	F71
D-Glucose	Flower	F149
Dipyridamole (Persantine)	Flower	F74
D-Ribose	Flower	F162
D-Xylitol	Flower	F159
D-Xylose	Flower	F154
Eriojaposide_A	Flower	F77
Esculin	Flower	F78
Fructose	Flower	F79
gamma-Linolenic acid	Flower	F81
Glucoheptose	Flower	F150
Gluconic acid	Flower	F82
Glucuronic acid	Flower	F152
Glutarylcarnitine	Flower	F83
Glyceric acid	Flower	F84
Glycolate	Flower	F85
Harmaline	Flower	F86
Harmine	Flower	F87
Hexamethylquercetagetin	Flower	F88
Jasminine	Flower	F90
kinetin riboside	Flower	F91
L-1,2,3,4-Tetrahydro-beta-carboline-3-carboxylic_acid	Flower	F92
L-2-Amino-3-(4-aminophenyl)propanoic_acid	Flower	F93
L-Alanine	Flower	F155
L-Fucose	Flower	F145
LPC(22:6)	Flower	F94
L-Proline	Flower	F156
Lusitanicoside	Flower	F95
Lyxose	Flower	F157
Mannitol	Flower	F96
meso-dihydroguaiaretic acid	Flower	F98
Methyl β-D-Galactopyranoside	Flower	F99
Methyl β-D-glucopyranoside	Flower	F100
mollugin	Flower	F101
Musaroside	Flower	F102
N5-Phenyl-L-glutamine	Flower	F103
N6-(L-1,3-Dicarboxypropyl)-L-lysine	Flower	F104
N-Acetylbialaphos	Flower	F105
N-Acetyl-L-citrulline	Flower	F106
neoechinulin A	Flower	F107
N-Ethylmaleimide	Flower	F108
Odorobioside G	Flower	F109
Oxoglutaric acid	Flower	F146
PAEDEROSIDE	Flower	F111
PC(39:6)	Flower	F114
phebalosin	Flower	F115
Phenylacetic acid + 2O, O-Hex	Flower	F116
p-Hydroxyphenylacetothiohydroximate	Flower	F117
PICOLINIC ACID	Flower	F119
Pilosine	Flower	F121
p-Toluquinone	Flower	F124
Purine	Flower	F125
Pyrrole-2-carboxaldehyde	Flower	F126
Pyruvic acid	Flower	F161
Rhodinyl Acetate	Flower	F128
Rutaecarpine	Flower	F129
S-(4-Methylthiobutylthiohydroximoyl)-L-cysteine	Flower	F130
S-(Hydroxymethyl)mycothiol	Flower	F131
Salicin	Flower	F132
Salsolidine	Flower	F133
Shikimic acid	Flower	F151
Sinapyl alcohol	Flower	F135
Strophanthidin	Flower	F136
succinic acid	Flower	F148
Sucrose	Flower	F137
Swertiajaponin	Flower	F138
Tagatose	Flower	F139
Tanshinone IIA	Flower	F140
Threonic acid	Flower	F147
Trehalose	Flower	F141
Turanose	Flower	F142
Vignatic_acid_A	Flower	F143
Villol	Flower	F144
1alpha-O-Methylquassin	Flower bud	B2
1-hydroxy-4-[(2S,3R,4S,5S,6R)-3,4,5-trihydroxy-6-(hydroxymethyl)oxan-2-yl]oxynaphthalene-2-carboxylic acid	Flower bud	B3
1-Naphthylamine	Flower bud	B4
2,4-dihydroxyheptadec-16-enyl acetate	Flower bud	B5
2,5-Di-tert-butylhydroquinone	Flower bud	B6
2-Aminooctadecane-1,3-diol	Flower bud	B76
2-Deoxyerythritol	Flower bud	B72
2-hydroxy-5-[(2S,3R,4S,5S,6R)-3,4,5-trihydroxy-6-(hydroxymethyl)tetrahydropyran-2-yl]oxy-benzoic acid	Flower bud	B7
3-Acetylindole	Flower bud	B8
3-Hydroxypropionic acid	Flower bud	B96
4-Hydroxypyridine	Flower bud	B104
5-Aminolevulinic acid	Flower bud	B9
6,8-dihydroxy-2,2,4,4-tetramethyl-5-(2-methylpropanoyl)-9-propan-2-yl-9H-xanthene-1,3-dione	Flower bud	B10
6-Phosphogluconic acid	Flower bud	B73
9-methanesulfinylnonanoic acid	Flower bud	B11
9-Methoxy-2,2-dimethyl-2,6-dihydro-pyrano[3,2-c]quinolin-5-one	Flower bud	B12
Aconitic Acid	Flower bud	B71
Adenosine 2',3'-cyclic phosphate	Flower bud	B13
Adenosine 3',5'-cyclic phosphate (cAMP)	Flower bud	B14
Arginine	Flower bud	B15
Aspartic acid	Flower bud	B94
astilbin	Flower bud	B16
Azetidine-2-carboxylic acid	Flower bud	B17
beta-Mannosylglycerate	Flower bud	B90
Butynediol	Flower bud	B85
Cacticin	Flower bud	B18
Caffeic acid	Flower bud	B101
Chlorogenic acid	Flower bud	B87
Cinnamodial	Flower bud	B19
Citric acid	Flower bud	B70
Cytidine 5'-monophosphate (CMP)	Flower bud	B20
Cytidylic acid	Flower bud	B89
D-Glyceric acid	Flower bud	B83
Di-dihydrocaffeoyl spermidine	Flower bud	B24
DL-Anabasine	Flower bud	B80
D-Mannoheptulose	Flower bud	B25
emetine	Flower bud	B26
evodiamine	Flower bud	B27
Fargesin	Flower bud	B28
fumaric acid	Flower bud	B98
Galactaric acid	Flower bud	B105
Galactitol	Flower bud	B29
Galactose	Flower bud	B30
Gallic acid hexoside	Flower bud	B31
gamma-Aminobutyric acid	Flower bud	B103
Glucitol	Flower bud	B32
Glucoheptonic acid	Flower bud	B91
Glucose	Flower bud	B33
Glutamate	Flower bud	B34
Glycerol	Flower bud	B88
Gossypol	Flower bud	B36
Guanosine	Flower bud	B86
Homoarginine	Flower bud	B37
Homoserine	Flower bud	B38
HYDRANGENOSIDE C	Flower bud	B39
Iditol	Flower bud	B40
Isoalangiside	Flower bud	B41
Isocitric acid	Flower bud	B81
isorhapontin	Flower bud	B42
Isoxanthohumol	Flower bud	B43
Lancerin	Flower bud	B44
L-Azetidine-2-carboxylic acid	Flower bud	B45
leucine	Flower bud	B95
Linoleic acid	Flower bud	B93
L-isoleucine	Flower bud	B84
LPC(18:1)	Flower bud	B46
LPE(18:1(9Z)/0:0)	Flower bud	B47
L-Threonine	Flower bud	B77
L-Valine	Flower bud	B82
Maltoxazine	Flower bud	B48
matairesinol	Flower bud	B49
Meglutol	Flower bud	B100
METHYL GALACTOSIDE	Flower bud	B50
N-(gamma-Glutamyl)ethanolamine	Flower bud	B51
N,N'-Diacetylchitobiose 6'-phosphate	Flower bud	B52
Nebularine	Flower bud	B78
neoandrographolide	Flower bud	B53
Palmitic acid	Flower bud	B74
PC(18:1(6Z)/18:1(6Z))	Flower bud	B54
PC(18:1(9E)/18:1(9E))	Flower bud	B55
PC(18:1(9Z)/18:1(9Z))	Flower bud	B56
PC(38:8)	Flower bud	B57
PC(40:8)	Flower bud	B58
Phloretin + C-Hex, C-Hex	Flower bud	B59
Phloridzin	Flower bud	B60
Phytanic acid	Flower bud	B61
Podophyllotoxin	Flower bud	B1
Proacacipetalin	Flower bud	B62
Procyanidin B2	Flower bud	B63
Protocatechuic acid	Flower bud	B97
Pyroglutamic acid	Flower bud	B92
quinic acid	Flower bud	B99
Serotonin	Flower bud	B64
Shanzhiside methyl ester	Flower bud	B65
Sorbitol	Flower bud	B75
Stearic acid	Flower bud	B102
Tetrahydrofolate	Flower bud	B66
Triangularine	Flower bud	B67
Tryptamine	Flower bud	B68
Uracil	Flower bud	B79
Verodoxin	Flower bud	B69
